# Supplementary material for: The world’s road to water scarcity: shortage and stress in the 20th century and pathways towards sustainability
Source: Sci Rep. 2016 Dec 9;6:38495. doi: 10.1038/srep38495 (PMC5146931; doi:10.1038/srep38495)
Supplement: Supplementary Dataset 1 [file srep38495-s2.xls]

## Sheet: Description
	Data for: "The world’s road to water scarcity"
	Kummu M1*#, Guillaume JHA1,2*, de Moel H3,4, Eisner S5, Flörke M5, Porkka M1, Siebert S6, Veldkamp TIE3,4, Ward PJ3,4
	All data is provided as decadal timeseries at Food Production Unit (FPU) scale
	See supplementary information 3 for spatial definition of FPU
	Sheet Name	Description
	Pop	Average population
	m3_decade	Blue water availability (m3/year)
	Cons_total	Total blue water consumption (km3/year)
	Cons_dom	Blue water consumption for households and small businesses (domestic )(km3/year)
	Cons_elec	Blue water consumption for thermal electricity production (km3/year)
	Cons_irri	Blue water consumption for irrigation (km3/year)
	Cons_live	Blue water consumption for livestock farming (km3/year)
	Cons_man	Blue water consumption for manufacturing industries (km3/year)
	Shortage	Blue water availability per capita (m3/cap/year)
	Stress	Blue water consumption-to-availability ratio

## Sheet: Pop
FPU	1905	1915	1925	1935	1945	1955	1965	1975	1985	1995	2005
2	0	0	0	0	0	0	0	0	0	0	0
3	4998.67	4169.64	3661.62	3441.65	3199.14	3237.37	3509.78	3631.09	3781.63	3918.32	3877.89
4	101880	101799	93434	98895.2	98706.5	102274	123772	157232	188314	172518	140988
5	28277.5	18271.8	14430.1	15959.6	24407.6	42328.7	61246.8	79098.5	103635	124661	137749
6	2382.48	1312.47	1359.36	1569.61	1919	2493.17	3497.4	4736.35	6044.09	5857.16	5197.4
7	1.52635e+06	1.61408e+06	1.61977e+06	1.89858e+06	2.05548e+06	2.23845e+06	2.54302e+06	2.72655e+06	2.95726e+06	2.98705e+06	2.82026e+06
8	3.19915e+06	3.4974e+06	3.79621e+06	4.38749e+06	4.71212e+06	4.77561e+06	5.09311e+06	5.47078e+06	5.78135e+06	5.8806e+06	5.68265e+06
9	13332.3	20525.2	26144.8	31097.7	38914.7	53369.2	72853.1	94070.4	114748	138799	159711
10	4.14418e+06	4.66066e+06	4.67882e+06	4.90375e+06	5.47696e+06	6.20365e+06	6.93679e+06	7.45207e+06	7.75056e+06	7.64512e+06	7.17114e+06
11	6.95727e+06	7.30744e+06	7.41464e+06	7.93912e+06	8.21189e+06	8.53689e+06	9.41685e+06	1.01546e+07	1.06085e+07	1.12513e+07	1.16504e+07
12	1.60047e+07	1.75492e+07	1.72679e+07	1.77023e+07	1.9315e+07	2.14285e+07	2.35463e+07	2.50312e+07	2.59246e+07	2.57586e+07	2.43637e+07
13	6.59714e+06	6.83615e+06	6.91412e+06	7.03227e+06	7.25947e+06	7.70862e+06	8.0703e+06	8.35217e+06	8.4659e+06	8.68898e+06	9.01613e+06
14	9.14517e+06	9.62804e+06	9.58725e+06	1.11103e+07	1.14371e+07	1.13376e+07	1.24722e+07	1.31274e+07	1.34958e+07	1.36572e+07	1.32967e+07
15	8.68904e+06	9.6582e+06	1.07762e+07	1.19882e+07	1.32939e+07	1.47257e+07	1.59929e+07	1.70997e+07	1.8117e+07	1.84699e+07	1.86193e+07
16	2.53771e+07	2.70562e+07	2.92802e+07	3.22308e+07	3.50785e+07	3.84502e+07	4.191e+07	4.51372e+07	4.72132e+07	4.69547e+07	4.52275e+07
17	1.04004e+06	1.5527e+06	1.96522e+06	2.21185e+06	2.7469e+06	3.39952e+06	3.92106e+06	4.66863e+06	5.43424e+06	6.21821e+06	7.05932e+06
18	8.35211e+06	9.79451e+06	1.16001e+07	1.32094e+07	1.50916e+07	1.83807e+07	2.20037e+07	2.42231e+07	2.58147e+07	2.79071e+07	3.04524e+07
19	5.21409e+06	6.19532e+06	7.49789e+06	8.48836e+06	9.63426e+06	1.14801e+07	1.31658e+07	1.40673e+07	1.43725e+07	1.5286e+07	1.69235e+07
20	1.89638e+06	2.03711e+06	2.16378e+06	2.25122e+06	2.37521e+06	2.82248e+06	3.90836e+06	5.2979e+06	6.56216e+06	8.09837e+06	9.34815e+06
21	5.70277e+07	6.16273e+07	6.5763e+07	6.86607e+07	7.26563e+07	8.10153e+07	9.73065e+07	1.16758e+08	1.36104e+08	1.53651e+08	1.66506e+08
22	378510	532038	673551	781365	1.01215e+06	1.54886e+06	2.19873e+06	3.06996e+06	4.22322e+06	5.64786e+06	6.8285e+06
23	202752	228928	254565	283596	316144	367785	450365	586210	811777	1.064e+06	1.25855e+06
24	5183.03	4432.44	3843.7	3812.03	4128.3	4682.08	6123.06	8948.45	13079.5	16903.3	20496.6
25	1.0012e+06	1.06813e+06	1.13509e+06	1.20242e+06	1.27016e+06	1.45538e+06	1.82454e+06	2.27458e+06	3.31875e+06	4.41922e+06	5.08528e+06
26	2.00987e+06	2.19399e+06	2.38294e+06	2.55284e+06	2.76851e+06	3.41766e+06	4.5726e+06	5.74311e+06	6.78062e+06	7.80816e+06	8.64181e+06
27	1.7573e+06	2.08416e+06	2.55958e+06	3.22268e+06	4.17531e+06	5.5815e+06	7.54008e+06	9.52254e+06	1.1307e+07	1.27258e+07	1.36867e+07
28	7.8766e+06	8.46556e+06	9.25431e+06	1.02074e+07	1.13256e+07	1.35211e+07	1.74438e+07	2.13154e+07	2.6241e+07	3.28002e+07	3.86977e+07
29	150523	186846	236089	283654	358827	483193	643879	829615	1.02877e+06	1.28018e+06	1.53248e+06
30	891096	895871	976347	1.11885e+06	1.35208e+06	1.83641e+06	2.56152e+06	3.5876e+06	4.98474e+06	6.60423e+06	8.14363e+06
31	137007	158563	194418	238487	292669	364319	475189	695294	901479	1.23241e+06	1.72755e+06
32	1.03836e+06	1.2208e+06	1.5136e+06	1.87743e+06	2.32615e+06	2.86611e+06	3.61341e+06	4.84789e+06	7.17512e+06	9.64331e+06	1.20997e+07
33	709541	838547	1.04504e+06	1.30273e+06	1.62213e+06	2.06072e+06	2.7889e+06	3.86538e+06	5.35682e+06	6.84927e+06	8.25733e+06
34	200731	211178	230047	248976	268016	301816	356949	434806	548095	683800	866617
35	128779	137838	153031	169563	188076	218615	258615	303930	367834	454107	577321
36	11292.4	11790.1	12401.6	13092.8	14857.6	18180	23582.8	33587.9	46582.8	69016.5	91300.2
37	418413	462516	531242	637080	715542	802810	933213	1.19389e+06	1.41299e+06	1.78638e+06	2.40679e+06
38	1.03916e+06	1.13338e+06	1.24382e+06	1.37596e+06	1.50796e+06	1.90956e+06	2.74152e+06	3.99796e+06	5.69471e+06	7.40774e+06	8.58533e+06
39	2.96173e+06	3.77508e+06	4.91614e+06	5.23395e+06	5.47042e+06	6.65818e+06	8.09531e+06	9.66629e+06	1.15314e+07	1.34439e+07	1.53273e+07
40	21646.7	22598.3	23609.1	24706.4	25873.7	29461.8	36954.8	37012.4	39483.9	60962.4	80934.9
41	164682	176631	190150	205379	221476	268517	361549	474605	576182	679159	780474
43	420342	475479	516148	638756	776713	1.00292e+06	1.335e+06	1.64933e+06	1.94181e+06	2.07534e+06	2.04252e+06
45	124165	127707	137657	148885	172627	234084	345149	502485	686812	878860	1.05025e+06
46	166744	179128	192013	205447	219447	259879	342843	459707	641854	905931	1.11899e+06
47	274506	311492	352193	405142	472267	570629	667758	763347	828610	866504	939925
50	400117	389603	417702	498023	596553	737439	956476	1.28611e+06	1.74782e+06	2.40275e+06	3.03073e+06
51	7.48713e+06	8.0155e+06	8.71581e+06	9.58495e+06	1.04568e+07	1.22016e+07	1.54307e+07	1.96913e+07	2.50243e+07	3.10978e+07	3.75038e+07
55	0	0	0	0	0	0	0	0	0	0	0
56	0	0	0	0	0	0	0	0	0	0	0
57	0	0	0	0	0	0	0	0	0	0	0
58	0	0	0	0	0	0	0	0	0	0	0
59	0	0	0	0	0	0	0	0	0	0	0
60	0	0	0	0	0	0	0	0	0	0	0
61	0	0	0	0	0	0	0	0	0	0	0
62	26.4958	29.542	32.9187	36.6855	40.9043	47.6983	58.1377	70.416	85.0187	87.1814	85.1345
63	390.296	281.908	309.292	358.793	428.017	537.603	719.263	938.585	1174.76	1141.85	1029.6
64	0	0	0	0	0	0	0	0	0	0	0
65	0	0	0	0	0	0	0	0	0	0	0
66	0	0	0	0	0	0	0	0	0	0	0
67	0	0	0	0	0	0	0	0	0	0	0
68	384.876	445.513	515.093	595.271	687.932	831.692	1049.97	1316.48	1645.57	1741.59	1732.5
69	21.9202	24.5696	25.1613	29.1129	30.5934	32.5382	40.4094	51.5156	64.3055	67.4361	63.259
70	597.179	479.523	534.283	621.565	740.06	928.711	1239.43	1622.02	2053.35	2046.43	1890.46
71	0	0	0	0	0	0	0	0	0	0	0
72	0	0	0	0	0	0	0	0	0	0	0
73	1143.9	1318.04	1516.08	1742.23	2001.19	2403.41	3013.43	3751.57	4654.7	4892.7	4849.05
74	113.083	123.359	135.442	154.995	158.453	168.567	188.938	197.881	205.607	199.716	186.136
75	1103.71	1058.37	920.167	972.378	956.128	936.416	1021.03	1056.3	1128.56	1111.88	1007.89
76	0	0	0	0	0	0	0	0	0	0	0
77	18.4998	23.7473	24.8341	25.671	24.8205	25.361	27.3008	27.7981	28.3542	27.2193	25.157
78	605.943	669.133	710.75	731.808	701.768	714.869	774.367	800.457	834.512	856.141	837.029
79	177.087	77.5328	79.2717	96.2696	126.743	176.265	264.97	375.15	487.38	447.362	364.624
80	820.757	878.037	842.893	918.941	936.444	978.467	1211.05	1585.78	2107.02	2277.08	2054.44
81	17397.6	16295.8	14309.1	12054.4	9622.08	8413.61	8241.28	7864.79	7778.48	7511.45	7023.58
82	13644.5	17714.6	21376.1	24464.4	25492.5	27813.9	31495.8	33589.3	35737.6	38017.1	38347.8
83	8313.12	9311.13	10249.8	11088.1	11167.9	11947.7	13426	14228.5	15038.5	14929.3	14055.9
84	346.025	149.033	136.756	164.633	221.767	318.686	481.996	683.907	898.195	850.201	720.12
85	2550.39	2240.65	2044.88	2282.28	3485.6	6073.75	8873.43	11590.7	15507.5	18836.7	20746.4
86	97.7458	82.2544	71.6767	76.8031	112.988	191.187	272.654	348.272	456.765	548.225	600.264
87	70998.5	80280.2	94870.3	106530	116244	132173	155839	176987	195807	210630	227328
88	167865	193756	221530	250097	261762	288266	329248	354482	380563	397799	392752
89	4.62755	4.94147	5.33291	5.81013	6.38172	7.37459	8.95229	10.8394	13.1205	13.5119	13.2016
90	14.3734	15.3154	16.4832	17.8998	19.5887	22.5441	27.2504	32.8488	39.5788	40.5841	39.5587
91	16620.4	19786.1	22612.7	25843.1	29535	32917	36504.5	41049	45394.5	46892	47901.5
92	1.61399	1.69585	1.80852	1.95424	2.13553	2.4613	2.98619	3.61921	4.39044	4.53404	4.43307
93	0	0	0	0	0	0	0	0	0	26509.6	52293.5
94	18995.5	19968.5	20261.2	20692.2	21451.2	21817.9	22069.4	22225.6	21686.1	21474.6	22274.6
95	2.54379e+06	2.85131e+06	3.10702e+06	3.26343e+06	3.43565e+06	3.7703e+06	4.04508e+06	4.20947e+06	4.38653e+06	4.55819e+06	4.6989e+06
96	2.29225e+06	2.49473e+06	2.70311e+06	2.88128e+06	3.10492e+06	3.38852e+06	3.69321e+06	3.94398e+06	4.12557e+06	4.32763e+06	4.59837e+06
97	73.7893	111.55	138.065	144.819	147.598	161.885	181.929	193.338	204.086	214.981	228.288
98	54000	55500	56500	58000	61206	61094.8	58671	59258.3	60919.5	62193.8	63818.4
99	1.52513e+06	1.55699e+06	1.53692e+06	1.72721e+06	1.68151e+06	1.49406e+06	1.4941e+06	1.55093e+06	1.63955e+06	1.6257e+06	1.50816e+06
100	146.358	168.705	194.12	223.137	256.358	307.929	386.12	480.727	596.469	626.883	621.219
101	5.11286e+06	5.51506e+06	5.65373e+06	6.65147e+06	6.90681e+06	6.84662e+06	7.69833e+06	8.61575e+06	9.49777e+06	9.61641e+06	9.07914e+06
102	2.04983e+06	2.3486e+06	2.65213e+06	2.89689e+06	3.08131e+06	3.31638e+06	3.67529e+06	4.02247e+06	4.20548e+06	4.3129e+06	4.44625e+06
103	5.40393e+06	5.87463e+06	6.35266e+06	6.76187e+06	7.48286e+06	8.24674e+06	8.72405e+06	9.05489e+06	9.23155e+06	9.50723e+06	9.87659e+06
104	392.457	382.701	322.341	311.857	328.677	390.147	489.085	617.275	809.176	820.313	699.219
105	565.726	484.736	433.392	478.21	727.166	1269.5	1866.51	2464.31	3344.07	4143.64	4612.84
106	19100.1	40392.5	54104.2	58672.2	57290.5	60759.1	68039.7	75511	83271.9	91334.2	100872
107	1.41536e+06	1.48695e+06	1.50549e+06	1.60993e+06	1.64268e+06	1.52179e+06	1.42899e+06	1.44154e+06	1.44126e+06	1.38432e+06	1.33246e+06
108	6.7432e+06	7.21123e+06	7.57038e+06	8.13765e+06	8.48001e+06	8.74072e+06	9.43556e+06	1.02095e+07	1.09538e+07	1.1106e+07	1.05041e+07
109	1.62661e+06	1.81411e+06	2.01906e+06	2.23639e+06	2.47488e+06	2.72502e+06	3.03611e+06	3.37264e+06	3.58354e+06	3.75123e+06	3.93691e+06
110	5.67838e+06	5.63316e+06	4.91841e+06	4.23323e+06	4.28926e+06	4.29251e+06	4.37801e+06	4.69936e+06	4.99525e+06	5.28296e+06	5.88141e+06
111	356978	386553	391727	440967	450912	485227	581878	630227	673951	681046	660113
112	3.85544e+07	4.15408e+07	4.36084e+07	4.54619e+07	4.77247e+07	4.99743e+07	5.23932e+07	5.43171e+07	5.50839e+07	5.62645e+07	5.84226e+07
113	74055.3	80850.1	78833.8	80400	73623.6	69830.7	84303.7	92676.1	97815.6	100686	101517
114	1.29886e+07	1.37255e+07	1.45397e+07	1.56051e+07	1.63579e+07	1.76808e+07	1.93154e+07	2.04311e+07	2.10124e+07	2.15692e+07	2.23258e+07
115	2.80219e+07	2.7817e+07	2.86411e+07	3.03589e+07	2.90915e+07	3.09214e+07	3.52899e+07	3.86214e+07	4.1543e+07	4.31066e+07	4.30173e+07
116	11331.7	11013.2	9842.37	8929.99	7411.46	6859.59	8311.94	8652.3	8903.9	8034.02	7108.4
117	169331	179715	187492	225550	266584	332329	432281	559822	706626	690737	592645
118	2.75973e+07	2.9362e+07	3.01856e+07	3.24796e+07	3.36027e+07	3.31025e+07	3.31464e+07	3.33839e+07	3.30363e+07	3.31128e+07	3.33262e+07
119	63621.6	65615.5	63034.6	63061.6	61091	64912.6	81334.3	98857.1	116887	127863	131751
120	2973.99	3490.48	4121.78	4828.34	5673.05	7070.27	8637.08	9617.85	10287.3	10717.7	11308.5
121	9.86183e+06	1.01324e+07	1.07191e+07	1.13279e+07	1.15256e+07	1.25223e+07	1.42082e+07	1.55231e+07	1.64185e+07	1.71192e+07	1.7779e+07
122	1.44183e+06	1.56391e+06	1.63466e+06	1.96586e+06	2.07363e+06	2.15829e+06	2.49612e+06	2.66952e+06	2.78373e+06	3.29651e+06	3.70497e+06
123	2.95801e+07	3.11738e+07	3.18583e+07	3.3997e+07	3.50684e+07	3.81112e+07	4.34706e+07	4.6284e+07	4.77006e+07	5.00969e+07	5.18685e+07
124	286287	285445	266845	283988	272442	264276	308020	342460	369063	405666	424052
125	51.8619	44.0218	18.2606	18.9657	62.2063	111.32	126.792	118.796	121.562	112.451	98.5417
126	582922	989614	1.45174e+06	1.72231e+06	2.25661e+06	3.06905e+06	3.95276e+06	4.9533e+06	6.06736e+06	7.34246e+06	8.43813e+06
127	35547.1	37981.9	39743.1	40835.9	42531.3	50145.4	69298	93719.4	116465	135563	148567
128	63989.7	84409.3	103163	130815	143335	168234	233670	281665	311895	301266	284489
129	66438	71594.6	73339.7	100494	234272	485358	609480	621125	671467	643502	578610
130	39.1891	25.2881	19.3	19.6362	35.3994	72.4118	88.6453	74.8188	68.7627	63.5728	55.6854
131	180625	196866	201527	237638	247898	251815	300790	342930	369945	383033	371179
132	129117	153422	177072	201989	214975	252458	353466	459646	548808	608353	644358
133	1845.34	1584.88	1213.89	1307.86	2620.73	4921.97	5718.09	5435.84	5619.25	5224.21	4592.36
134	3.0312e+06	3.40223e+06	3.36271e+06	3.4145e+06	3.84879e+06	4.50508e+06	5.39493e+06	6.2874e+06	6.88058e+06	6.90719e+06	6.44485e+06
135	5297.08	5827.87	6656.99	7625.33	8748.06	10501.8	13181.4	16400.9	20270.9	21387.2	21342.7
136	7.15344e+06	7.11792e+06	7.28872e+06	7.56762e+06	7.56307e+06	8.0488e+06	9.3278e+06	1.06279e+07	1.16023e+07	1.24644e+07	1.31608e+07
137	1.8715e+07	1.79568e+07	1.7279e+07	1.71497e+07	1.71775e+07	1.75852e+07	1.85615e+07	1.97461e+07	2.07698e+07	2.17917e+07	2.28515e+07
138	628.09	439.718	318.106	270.554	247.806	269.651	337.507	438.535	588.617	712.217	801.248
139	75002.6	98882.9	116639	136692	179368	230439	271566	333302	391594	452647	518534
140	1.42285e+06	1.71272e+06	1.99338e+06	2.34375e+06	2.4848e+06	2.87743e+06	4.0619e+06	5.17793e+06	6.00804e+06	6.31479e+06	6.41833e+06
141	1410.35	1776.5	2010.74	2287.24	2969.41	3797.13	4490.34	5622.07	6718.72	7883.31	9139.5
142	235601	281979	310468	350575	350384	379821	523922	669786	801076	825664	809238
143	543704	564021	554050	549647	543190	587801	722404	892116	1.09645e+06	1.22689e+06	1.28817e+06
144	700007	763508	843848	920903	1.01821e+06	1.08915e+06	1.28724e+06	1.67375e+06	2.04463e+06	2.34516e+06	2.55198e+06
145	1.46719e+06	1.51531e+06	1.61435e+06	1.77805e+06	1.96715e+06	2.12237e+06	2.30132e+06	2.58901e+06	2.7984e+06	2.86091e+06	2.88581e+06
146	5.45571e+06	5.80799e+06	5.89419e+06	6.92279e+06	7.35087e+06	7.78153e+06	9.39815e+06	1.0985e+07	1.23156e+07	1.3086e+07	1.29052e+07
147	1.02185e+06	1.149e+06	1.27293e+06	1.38013e+06	1.51539e+06	1.87972e+06	2.72145e+06	3.84494e+06	4.94893e+06	6.07495e+06	6.88805e+06
148	470603	514458	554459	584599	624596	676924	800818	982856	1.1519e+06	1.2888e+06	1.38927e+06
149	2.65217e+06	2.95082e+06	3.36962e+06	3.94879e+06	4.46153e+06	5.07034e+06	5.97136e+06	7.14781e+06	8.55964e+06	9.85043e+06	1.07796e+07
150	282104	306099	329713	353259	376964	456331	624200	863073	1.19367e+06	1.71574e+06	2.20105e+06
151	4.153e+06	4.41378e+06	4.85416e+06	5.25077e+06	5.63452e+06	6.25254e+06	7.33335e+06	8.63304e+06	9.32232e+06	9.5827e+06	1.03145e+07
152	1.89807e+06	2.01198e+06	2.21449e+06	2.57713e+06	2.97735e+06	3.53375e+06	4.4199e+06	5.2202e+06	5.87848e+06	6.45173e+06	7.10672e+06
153	278481	290819	308902	339340	366896	383609	430060	533618	614333	680790	775450
154	14798.4	12455.8	10514	8944.72	7845.4	8134.64	9970.98	11793.4	12760.7	52073.8	97960.8
155	47519.1	52731.9	57713.1	61561.1	66556.4	75393.3	93075	115871	140994	169782	190738
156	39488.8	40623.3	42493	45966.2	48948.6	50390.3	55581.4	67865.1	76951.8	83884.8	94826.9
157	1.81945e+07	1.98393e+07	2.14204e+07	2.2661e+07	2.43021e+07	2.62435e+07	3.14709e+07	3.96659e+07	4.68619e+07	5.2194e+07	5.61105e+07
158	5.78385e+06	6.23405e+06	6.73325e+06	7.58219e+06	8.33491e+06	9.70546e+06	1.23337e+07	1.49606e+07	1.73192e+07	1.86166e+07	1.90069e+07
159	306347	393292	459978	514701	625929	827004	1.05047e+06	1.38707e+06	1.81173e+06	2.35209e+06	2.83514e+06
160	1.64344e+06	1.74854e+06	1.93855e+06	2.30286e+06	2.689e+06	3.13593e+06	3.77465e+06	4.44205e+06	5.06187e+06	5.5096e+06	6.08341e+06
161	1.04712e+06	1.17851e+06	1.30786e+06	1.42124e+06	1.56459e+06	1.88343e+06	2.38887e+06	2.91619e+06	3.50231e+06	4.19975e+06	4.72322e+06
162	3.66212e+06	4.08596e+06	4.93818e+06	5.94532e+06	7.14926e+06	8.29371e+06	1.01069e+07	1.26556e+07	1.50609e+07	1.73668e+07	1.89262e+07
163	36379.9	38550.5	40364.1	41313.3	42872.3	49752.3	65888.9	85465.9	102325	118687	131751
164	2.18992e+07	2.60136e+07	3.01579e+07	3.34142e+07	3.74589e+07	4.34379e+07	4.9148e+07	5.20967e+07	5.40162e+07	5.72669e+07	6.18865e+07
165	1.96676e+07	2.10252e+07	2.26451e+07	2.50111e+07	2.74064e+07	2.94694e+07	3.12664e+07	3.36884e+07	3.59439e+07	3.70941e+07	3.9558e+07
166	38178.7	50064.2	54108.2	65614	91207.3	152904	264802	435145	677945	1.06893e+06	1.38832e+06
167	3.36773e+07	3.67135e+07	3.99365e+07	4.27271e+07	4.58267e+07	4.90105e+07	5.24015e+07	5.55841e+07	5.70642e+07	5.77426e+07	5.78681e+07
168	4.12344e+07	4.48011e+07	4.80615e+07	5.04566e+07	5.36907e+07	6.00442e+07	7.28097e+07	8.8693e+07	1.04909e+08	1.19842e+08	1.30419e+08
169	7.4593e+06	8.05885e+06	8.78386e+06	9.79773e+06	1.06957e+07	1.17633e+07	1.32107e+07	1.48379e+07	1.65417e+07	1.77016e+07	1.81894e+07
170	6.36831e+06	6.75506e+06	7.46272e+06	8.60549e+06	1.0053e+07	1.26068e+07	1.6565e+07	2.16818e+07	2.80407e+07	3.45894e+07	4.04e+07
171	200651	229426	258786	288474	347753	425446	475859	491865	521238	597782	727543
172	1.37262e+06	1.49851e+06	1.63418e+06	1.77712e+06	1.92879e+06	2.29172e+06	3.00667e+06	3.99083e+06	5.19104e+06	6.48802e+06	7.93489e+06
173	80593.5	90620.3	100010	107743	117690	145555	207613	287072	362913	433632	483943
174	4.73417e+06	5.08058e+06	5.42568e+06	5.76936e+06	6.11169e+06	7.02243e+06	8.82571e+06	1.19588e+07	1.57358e+07	1.93323e+07	2.29296e+07
175	546022	592343	715017	896908	1.12419e+06	1.44816e+06	1.89013e+06	2.26919e+06	2.47857e+06	2.88871e+06	3.42348e+06
176	1.49795e+06	1.49758e+06	1.5144e+06	1.89714e+06	2.48818e+06	3.12712e+06	4.21895e+06	5.87915e+06	8.20542e+06	1.09209e+07	1.4008e+07
177	1.03428e+07	1.13257e+07	1.32867e+07	1.52674e+07	1.78364e+07	2.26109e+07	2.92678e+07	3.59503e+07	4.14983e+07	4.59363e+07	4.89305e+07
178	243818	240318	244500	271500	302737	319659	293306	264594	253633	243420	250952
179	92697	105521	132117	165415	207103	308940	459873	601423	736262	937766	1.17845e+06
180	1.94526e+06	2.92342e+06	4.58505e+06	6.34353e+06	9.09576e+06	1.39488e+07	1.89742e+07	2.31229e+07	2.84452e+07	3.39853e+07	3.79444e+07
181	2.01443e+06	2.29101e+06	2.56583e+06	2.87493e+06	3.22252e+06	3.74176e+06	4.51897e+06	5.6261e+06	7.14619e+06	8.68758e+06	9.9263e+06
182	244856	277603	346238	431848	538633	800227	1.18694e+06	1.5315e+06	1.81388e+06	2.1829e+06	2.66668e+06
183	95264.4	107785	140067	180435	232862	350098	549095	787500	1.04173e+06	1.36985e+06	1.72369e+06
184	3.07544e+07	3.34968e+07	3.60241e+07	3.79202e+07	4.04621e+07	4.35921e+07	4.99131e+07	5.87141e+07	6.75511e+07	7.529e+07	8.10056e+07
185	4.55312e+07	5.10142e+07	5.792e+07	6.63261e+07	7.55468e+07	8.57184e+07	9.58809e+07	1.06838e+08	1.16093e+08	1.21045e+08	1.2308e+08
186	164264	176284	188302	200313	212292	250957	328664	425622	541700	654877	747436
187	598608	657804	734954	917247	1.17434e+06	1.65383e+06	2.5705e+06	3.71198e+06	5.15392e+06	7.1363e+06	9.53652e+06
188	1.56164e+06	1.7031e+06	1.8665e+06	2.04783e+06	2.25582e+06	2.59947e+06	3.18007e+06	3.79078e+06	3.87884e+06	4.70896e+06	6.8894e+06
189	447314	456232	454844	516083	619856	764129	1.07424e+06	1.6248e+06	2.38586e+06	3.11903e+06	3.81476e+06
190	191861	199764	216495	244485	272030	381629	756633	1.42237e+06	2.1771e+06	2.64978e+06	3.22548e+06
191	2.61859e+06	3.26061e+06	4.03149e+06	4.74856e+06	5.66379e+06	7.09963e+06	8.55732e+06	1.04487e+07	1.29009e+07	1.56246e+07	1.8e+07
192	23074.7	26286.5	30074.5	37607.5	46030.5	54758.4	65692.5	84548.6	99213.2	107565	120913
193	194132	212143	228739	241057	257743	283455	330817	390145	461030	553976	625388
194	30463	32573.3	33338.1	32569.9	40971.3	48683.3	48829.5	54388.8	61179.8	70527.3	77362.8
195	377540	423209	474779	578963	694138	817491	964886	1.18467e+06	1.35737e+06	1.46788e+06	1.63821e+06
196	6.61094e+06	7.07153e+06	7.5334e+06	7.9963e+06	8.46002e+06	9.98606e+06	1.30641e+07	1.69138e+07	2.15248e+07	2.60181e+07	2.9693e+07
197	1.21896e+06	1.6226e+06	1.89934e+06	1.87608e+06	2.04605e+06	2.82385e+06	3.86808e+06	4.73537e+06	5.92625e+06	7.54812e+06	9.18177e+06
198	6786.99	7170.89	7266.94	7039.89	8787.76	10390	10371.4	11507.5	12905.6	13834.8	14237.8
199	264328	289732	314077	337632	360649	417265	527336	716836	947017	1.17259e+06	1.39706e+06
200	16.5455	16.3294	16.6612	17.7711	20.1357	27.9057	41.2763	58.7786	87.8507	119.628	144.14
201	421472	469495	496633	498702	643033	776188	790261	890853	1.01136e+06	1.09504e+06	1.13613e+06
202	2.4204e+07	2.63144e+07	2.82468e+07	2.96731e+07	3.15948e+07	3.5193e+07	4.28221e+07	5.27242e+07	6.10354e+07	6.87623e+07	7.54036e+07
203	1.76344e+06	2.03041e+06	2.32767e+06	2.81959e+06	3.65068e+06	4.95517e+06	6.4845e+06	8.31636e+06	1.05537e+07	1.2437e+07	1.3814e+07
204	24382.9	29259.5	36574.3	45717.9	57147.4	75763.3	112156	157183	202845	251061	292695
205	9.47015e+06	1.02026e+07	1.09337e+07	1.16564e+07	1.23674e+07	1.44962e+07	1.89108e+07	2.54687e+07	3.58354e+07	4.54144e+07	5.15435e+07
206	1.07168e+06	1.24012e+06	1.41039e+06	1.59603e+06	1.88431e+06	2.63717e+06	3.99382e+06	5.99302e+06	8.95995e+06	1.23287e+07	1.52563e+07
207	9.43003e+06	1.08134e+07	1.22099e+07	1.37537e+07	1.59689e+07	1.94276e+07	2.30809e+07	2.75248e+07	3.33384e+07	3.96536e+07	4.51963e+07
208	1723.49	2068.19	2585.24	3231.55	4039.44	5355.3	7927.67	10183.4	9443.62	8339.6	9090.35
209	23356.8	25000	27522.3	30304.7	33373	43424	72267.3	130556	232927	367903	517298
210	1614.64	1937.57	2421.96	3027.45	3784.32	5017.07	7426.98	8763.83	8427.16	8322.04	8841.92
211	1250.4	1502.23	1875.99	2343.09	2926.83	3871.73	5722.02	6611.35	6022.7	5893.26	6409.57
212	92525.9	95758.4	97906.2	100441	103266	119328	206281	671539	1.4921e+06	2.68175e+06	4.2002e+06
213	399.125	478.95	598.688	748.36	935.45	1240.17	1835.88	1930.06	1390.49	1143.72	1211
214	0	0	0	0	0	0	0	0	0	0	0
215	950951	994580	1.04784e+06	1.24776e+06	1.66982e+06	2.37118e+06	3.32866e+06	4.54311e+06	5.80252e+06	6.93032e+06	7.84183e+06
216	0	0	0	0	0	0	0	0	0	0	0
217	1.38788e+07	1.36322e+07	1.44985e+07	1.65559e+07	1.86401e+07	2.20956e+07	2.84162e+07	3.77797e+07	4.93648e+07	6.39512e+07	7.88298e+07
218	1.94768e+07	1.87359e+07	1.94201e+07	2.20981e+07	2.54077e+07	3.04248e+07	3.83093e+07	4.77012e+07	5.97619e+07	7.52784e+07	9.08681e+07
219	3.04109e+06	3.47312e+06	4.13649e+06	5.19469e+06	7.28901e+06	1.02312e+07	1.32579e+07	1.65012e+07	1.90126e+07	2.11861e+07	2.34651e+07
220	0	0	0	0	0	0	0	0	0	0	0
221	2.44238e+07	2.67088e+07	2.88167e+07	3.08256e+07	3.33376e+07	3.76405e+07	4.65349e+07	5.7887e+07	6.76579e+07	7.94641e+07	9.0133e+07
222	0	0	0	0	0	0	0	0	0	503.721	1074.15
223	2565.53	2636.79	2790.63	2904.97	2877.19	3036.93	3115.88	2944.02	2983.91	3344.81	4445.7
224	4.32725e+06	4.26846e+06	4.63445e+06	5.38444e+06	6.37661e+06	7.77577e+06	9.88806e+06	1.2726e+07	1.60732e+07	2.04431e+07	2.49913e+07
225	8.17033e+06	9.05709e+06	9.89407e+06	1.06896e+07	1.15196e+07	1.3532e+07	1.7222e+07	2.1539e+07	2.64934e+07	3.1833e+07	3.67019e+07
226	14020.8	15067.9	17123.4	20796.1	27641	42695	72545.9	128130	262765	389394	538896
227	259830	265974	268146	303415	360658	443225	618123	921844	1.34924e+06	1.78267e+06	2.19227e+06
228	1.3352e+07	1.28581e+07	1.35897e+07	1.53144e+07	1.73453e+07	2.04317e+07	2.54995e+07	3.22586e+07	4.07491e+07	4.92284e+07	5.73782e+07
229	1.88909e+06	2.54807e+06	3.40834e+06	4.08146e+06	5.10361e+06	6.52041e+06	7.91359e+06	9.25336e+06	1.01996e+07	1.08582e+07	1.1184e+07
230	19709.9	20791.1	20564.3	18454.8	13591.3	8204.09	5539.78	5719.51	8059.72	14113.3	20730.4
231	1.2304e+07	1.18262e+07	1.24285e+07	1.37667e+07	1.57347e+07	1.90667e+07	2.37684e+07	2.93073e+07	3.57102e+07	4.38274e+07	5.24752e+07
232	824165	907693	997291	1.08921e+06	1.18199e+06	1.37507e+06	1.73535e+06	2.18036e+06	2.75219e+06	3.43619e+06	4.06564e+06
233	546130	573558	600490	627458	655187	744657	928104	1.07619e+06	1.65666e+06	2.21591e+06	2.43254e+06
234	2.7511e+07	2.99217e+07	3.2132e+07	3.37737e+07	3.59754e+07	4.22767e+07	5.53498e+07	7.10075e+07	8.55928e+07	1.00185e+08	1.11464e+08
235	415409	436055	459477	500290	616560	801937	1.03235e+06	1.46123e+06	2.09495e+06	2.84435e+06	3.4227e+06
236	784822	891781	1.01564e+06	1.1567e+06	1.31735e+06	1.51595e+06	1.749e+06	2.0011e+06	2.25105e+06	2.47898e+06	2.6724e+06
237	1.11185e+06	1.33909e+06	1.56637e+06	1.79368e+06	2.06927e+06	2.30352e+06	2.56184e+06	2.99639e+06	3.41177e+06	3.73341e+06	3.99926e+06
238	119904	103756	85682.6	70686.5	60968	59896.9	66795	77487.6	119540	168750	213778
239	56223	51742.8	46227.9	40828.9	36510	36411.5	40763.5	47884.9	76213.3	108327	136460
240	5.95715e+06	5.6739e+06	5.97726e+06	6.70942e+06	7.66823e+06	9.13729e+06	1.12861e+07	1.40781e+07	1.76674e+07	2.25264e+07	2.74526e+07
241	9.16125e+06	9.18786e+06	9.47211e+06	1.10608e+07	1.44709e+07	2.01055e+07	2.76955e+07	3.76052e+07	4.69419e+07	5.51826e+07	6.27064e+07
242	2.4454e+06	2.94962e+06	3.57515e+06	4.22211e+06	5.0295e+06	6.37126e+06	8.2636e+06	1.04665e+07	1.30143e+07	1.58606e+07	1.87842e+07
243	30590	28725	25550	23053.5	25075.9	32726.9	35359.1	33712.1	32789.3	33786.7	38211.8
244	35922.7	33203.8	31247.8	34370	41646.4	50479.5	61936	70747	67101	69351.5	82383.6
245	88152	92284.4	96345.2	100485	104798	119998	146618	209807	290193	365731	475811
246	25610.9	26355	27119.9	27906.4	28715.1	31870.7	35213.9	36666.6	37429.5	42954.5	55766.9
247	8428.92	8770.08	9108.54	9213	9356.04	9395.77	7949.12	5075.5	3411.61	2635.56	2626.08
248	13189.6	13426.6	13453.5	13480.5	13507.5	12809.5	11860.5	11768	11322.5	7845	5460
249	41450.1	43464.2	45560.1	47740.9	50009.3	57295.5	65976.3	70985	78560.7	100606	135334
250	308523	310967	283851	240946	203285	208051	263146	361756	499760	666433	849635
251	376566	388987	393937	399388	404280	455152	586336	884056	1.4147e+06	1.93029e+06	2.29339e+06
252	4.94658e+06	4.78383e+06	5.07516e+06	5.6798e+06	6.30962e+06	7.13765e+06	8.47383e+06	1.03383e+07	1.28027e+07	1.57505e+07	1.87262e+07
253	2.83406e+06	2.92982e+06	3.05809e+06	3.2133e+06	3.35926e+06	3.88016e+06	5.18612e+06	7.99522e+06	1.33267e+07	1.91272e+07	2.44906e+07
254	1.71428e+07	1.64767e+07	1.7447e+07	1.95965e+07	2.23551e+07	2.63417e+07	3.21301e+07	3.98956e+07	5.01446e+07	6.2701e+07	7.51109e+07
255	1.164e+07	1.27584e+07	1.39244e+07	1.51005e+07	1.55308e+07	1.71953e+07	2.15775e+07	2.76862e+07	3.45439e+07	4.08329e+07	4.59328e+07
256	417762	463123	511905	601068	797043	1.06873e+06	1.38158e+06	1.78299e+06	2.37476e+06	3.1929e+06	4.09002e+06
257	217497	225197	226150	234492	243102	276205	333126	363667	397951	438660	466329
258	210326	213349	215877	218710	222717	255631	325950	414068	508108	657693	882327
259	2.92095e+06	3.20165e+06	3.48043e+06	3.74954e+06	3.88752e+06	4.42616e+06	5.51836e+06	6.45577e+06	7.52053e+06	8.78816e+06	9.76394e+06
260	3.00861e+06	3.2127e+06	3.43788e+06	3.96913e+06	5.02455e+06	6.61679e+06	8.61301e+06	1.11908e+07	1.40852e+07	1.74593e+07	2.04902e+07
261	222707	236116	244449	252288	259357	295105	353504	383706	410293	449449	478886
262	224312	251197	303850	367587	444656	559471	743891	1.00253e+06	1.35296e+06	1.81484e+06	2.37219e+06
263	658800	755308	932666	1.16577e+06	1.46266e+06	1.88198e+06	2.53122e+06	3.43582e+06	4.51064e+06	5.67612e+06	7.40419e+06
264	60364.5	61449.1	61572.2	61695.6	61819.3	68320	79159.9	88146	96867.6	104047	109958
265	183000	189000	195000	201000	207000	220331	234707	243898	260156	278852	291513
266	2.51571e+07	2.40967e+07	2.52839e+07	2.80775e+07	3.17366e+07	3.67788e+07	4.39127e+07	5.3919e+07	6.70854e+07	8.29806e+07	9.91052e+07
267	121181	136448	165277	199692	240891	300558	387077	507428	675695	882450	1.13718e+06
268	2.92347e+06	3.09144e+06	3.32705e+06	3.57765e+06	3.85445e+06	4.45015e+06	5.47446e+06	7.00304e+06	9.83429e+06	1.44963e+07	2.02767e+07
269	31200	32687.5	38419.1	55087	99893.7	147040	175316	198643	217489	221672	226814
270	70336	71599.8	71743.3	71887.1	69693.4	73217.3	81008.1	80606.2	81258.8	89368.7	96731.8
271	336066	370413	440835	524373	623517	762925	981939	1.29501e+06	1.67493e+06	2.17354e+06	2.83964e+06
272	329293	336888	328399	313821	299738	322061	394408	512574	681284	885749	1.1177e+06
273	567616	634419	705965	779645	856270	904667	896372	892015	976487	1.19782e+06	1.54905e+06
274	28251.4	33117.7	41735.5	52233.1	66219.2	81693.1	101019	134381	175518	215894	287489
275	0	0	0	0	0	0	0	0	0	0	0
276	49107.6	51731.5	55468.4	57143.7	52550.3	42066.9	31268.5	26063.8	29106.4	39458.4	53522.3
277	0	0	0	0	0	0	0	0	0	0	0
278	22553.7	22143.2	23370.1	26151.8	27042.5	37896.8	69576.9	118584	186082	263509	327913
279	3.65546e+06	4.31744e+06	5.28454e+06	6.63533e+06	8.57774e+06	1.145e+07	1.51621e+07	1.98437e+07	2.40345e+07	2.71144e+07	2.96966e+07
280	12050.9	14485.3	15974	17724.3	22371.7	29755.2	37188.5	40386	45003.2	51950.4	55205.8
281	51241.9	56392	64876	73274	81336	92769.4	129898	240428	426036	608351	755288
282	1.19229e+07	1.16879e+07	1.23925e+07	1.36837e+07	1.54674e+07	1.7579e+07	2.0648e+07	2.49721e+07	3.00452e+07	3.59803e+07	4.24664e+07
283	349956	410283	499726	625739	807478	1.07771e+06	1.39891e+06	1.77502e+06	2.11135e+06	2.34241e+06	2.53951e+06
284	1.70111e+06	1.80239e+06	1.99551e+06	2.22554e+06	2.50354e+06	2.98939e+06	3.81985e+06	4.90193e+06	6.29948e+06	8.31963e+06	1.09275e+07
285	668.482	655.58	691.462	773.35	799.611	1120.48	2057.75	3511.3	5519.15	7831.09	9744.15
286	0	0	0	0	0	0	0	0	0	0	0
287	8.94021e+06	8.7875e+06	9.34725e+06	1.03585e+07	1.17833e+07	1.35373e+07	1.60508e+07	1.95393e+07	2.35781e+07	2.83166e+07	3.34886e+07
288	463598	498944	542383	597196	659088	768827	969188	1.10903e+06	1.33209e+06	1.76385e+06	2.15694e+06
289	6.17049e+06	6.92789e+06	7.64878e+06	8.35985e+06	9.06293e+06	1.04916e+07	1.31675e+07	1.65015e+07	2.03711e+07	2.46932e+07	2.88859e+07
290	707780	786733	944009	1.13235e+06	1.35759e+06	1.60063e+06	1.87363e+06	2.3667e+06	3.20287e+06	4.41888e+06	5.80629e+06
291	1.39687e+06	1.55196e+06	1.69979e+06	1.84883e+06	1.99962e+06	2.31279e+06	2.90311e+06	3.64409e+06	4.56816e+06	5.61754e+06	6.58553e+06
292	1.56755e+07	1.54906e+07	1.70073e+07	1.93495e+07	2.23097e+07	2.61905e+07	3.16186e+07	3.83582e+07	4.54183e+07	5.30963e+07	6.19383e+07
293	1.88953e+06	2.0109e+06	2.39934e+06	3.02117e+06	3.94372e+06	5.65369e+06	8.02761e+06	1.09885e+07	1.43168e+07	1.76166e+07	2.09708e+07
294	83707.3	101346	124052	154444	189722	244017	329877	438966	566936	712803	876054
295	3.51882e+06	4.22658e+06	4.96839e+06	5.97123e+06	7.64896e+06	1.01166e+07	1.34023e+07	1.76264e+07	2.24098e+07	2.82824e+07	3.49732e+07
296	1.24557e+06	1.37273e+06	1.58219e+06	1.82578e+06	2.10969e+06	2.4543e+06	2.91539e+06	3.507e+06	4.34912e+06	5.2409e+06	6.57751e+06
297	1079.23	1053.96	1106.97	1232.66	1269.25	1769.13	3245.38	5530.45	8658.51	12225.1	15176.6
298	1.13075e+06	1.1524e+06	1.25434e+06	1.39774e+06	1.59073e+06	1.82377e+06	2.15288e+06	2.36412e+06	3.31459e+06	5.08229e+06	6.94307e+06
299	3.75943e+06	4.34015e+06	4.93828e+06	5.58507e+06	6.64183e+06	8.51821e+06	1.10198e+07	1.36415e+07	1.60273e+07	1.79136e+07	1.9145e+07
300	1.00092e+06	1.1789e+06	1.43678e+06	1.79534e+06	2.30495e+06	3.06929e+06	4.14776e+06	5.30492e+06	6.36608e+06	7.61813e+06	8.65238e+06
301	7.78251e+06	9.42724e+06	1.15446e+07	1.4379e+07	1.767e+07	2.2735e+07	3.07445e+07	4.0924e+07	5.28696e+07	6.64908e+07	8.17295e+07
302	1.4308e+06	1.54105e+06	1.64103e+06	1.75106e+06	1.87248e+06	2.32206e+06	3.33455e+06	5.02948e+06	7.6821e+06	1.08099e+07	1.35997e+07
303	518979	578907	697142	839319	1.01027e+06	1.2183e+06	1.56376e+06	2.02566e+06	2.80087e+06	3.94785e+06	5.27971e+06
304	4.21028e+06	4.67316e+06	5.58911e+06	6.68549e+06	7.99724e+06	9.9041e+06	1.25048e+07	1.57162e+07	2.06301e+07	2.74195e+07	3.54002e+07
305	403670	464342	589715	756351	981190	1.25563e+06	1.61534e+06	2.10022e+06	2.60156e+06	3.41422e+06	4.69912e+06
306	499951	538798	572664	609325	648479	803395	1.16113e+06	1.76068e+06	2.69292e+06	3.78171e+06	4.73778e+06
307	6.03887e+06	6.33155e+06	6.66055e+06	6.99838e+06	7.34124e+06	8.46442e+06	1.07044e+07	1.39459e+07	1.8539e+07	2.48981e+07	3.2467e+07
308	4.80889e+06	5.02372e+06	5.27234e+06	5.52884e+06	5.7952e+06	6.66522e+06	8.40276e+06	1.09331e+07	1.45326e+07	1.95098e+07	2.54149e+07
309	0	0	0	0	0	0	0	0	0	0	0
310	212270	254017	291627	324856	373556	466664	653867	954498	1.48726e+06	2.23105e+06	2.88502e+06
311	29695.4	35679.8	41076.8	45918.6	51231.5	63340.9	80176.3	98885.8	118201	144337	172688
312	8824.55	9499.16	9881.68	10134.3	10547.2	11803.2	13918	16761.2	20793.5	24670.7	27832.7
313	9813.25	11097.4	12116.6	12976.8	14014	16915.8	21085.2	25729.7	30545.7	37126.3	44290.1
314	129074	138709	149515	151698	138010	125473	125659	143053	185957	251057	326531
315	1.04658e+06	1.13466e+06	1.24358e+06	1.35994e+06	1.48531e+06	1.71425e+06	2.06163e+06	2.88462e+06	3.57997e+06	3.81319e+06	4.64549e+06
316	13402.4	14651.2	15504.2	16186.1	17149.6	19531.6	23199.8	28720.7	36782.9	44078.5	49865.4
317	3003.98	3081	3160	3154	3482.25	4230.75	4602	4927	5447	6107.99	7169.91
318	1.36151e+06	1.51458e+06	1.81196e+06	2.17154e+06	2.60235e+06	3.13951e+06	3.89212e+06	5.01686e+06	6.6889e+06	8.74897e+06	1.09926e+07
319	441009	483414	534877	591595	658117	823702	1.09951e+06	1.32805e+06	1.50083e+06	1.69806e+06	1.88753e+06
320	351253	389109	427475	480102	576538	720506	954079	1.28772e+06	1.68469e+06	2.13515e+06	2.61362e+06
321	1901.26	2094.3	2313.53	2583.76	2951.55	5093.85	9801.51	16561.2	26976.5	46465.7	63743.3
322	115347	119589	120724	121483	122354	125642	135285	129619	150714	206481	257763
323	7.06873e+06	7.71385e+06	8.39048e+06	9.06294e+06	9.72031e+06	1.13631e+07	1.48142e+07	1.97686e+07	2.64818e+07	3.53849e+07	4.63612e+07
324	187640	209607	225128	237401	253441	296688	361712	446152	549799	625265	690321
325	2.41449e+06	2.97694e+06	3.75127e+06	4.86081e+06	5.87279e+06	7.39843e+06	9.93281e+06	1.2571e+07	1.58035e+07	2.02279e+07	2.48681e+07
326	4.11233e+06	5.1252e+06	6.50079e+06	7.8774e+06	1.00262e+07	1.35176e+07	1.80467e+07	2.33098e+07	2.89781e+07	3.4944e+07	4.07372e+07
327	40167.9	44631	49590	54791	57756.5	58505.5	63956	80194	102931	124031	145594
328	4596.98	3670.51	2979.06	2522.78	2288.37	2385.38	2689.1	3130.96	3701.93	4080.09	4435.41
329	7696.99	11706.8	17608.9	17369.5	15332.5	20021.4	27998.1	42343.4	63946.7	90519.3	112061
330	40578.7	36357.1	32313.8	29285.6	27853.5	28747.9	32277.8	37684.9	43244.6	47036.6	51070.9
331	218107	259696	302713	346679	397728	487632	614317	780923	926173	1.10136e+06	1.3139e+06
332	1182.03	1216.31	1288.26	1364.47	1445.18	1607.73	1906.46	1963.37	1906.14	2216.96	2744.7
333	14011.6	13835	13383.5	12962.9	12931.4	13763.6	15720.8	18488.2	21229.5	23004.5	24967.5
334	10853.4	11024.3	11129.1	11296.3	11776	13866.2	16964.6	21139.9	21429.1	24744.1	32467.7
335	7357.88	7603.42	8086.99	8601.31	9148.32	10167.6	12478.7	15455.7	20319.7	27917.6	36054
336	10310.6	10351.3	10146.2	9918.41	9951.69	10724.3	11933	15094.8	21836.9	29040.8	34051.2
337	81018.6	88199.4	93776.7	98558.3	104880	99292.9	100038	123857	148181	178648	210931
338	845191	954604	1.0491e+06	1.36451e+06	1.89832e+06	2.59641e+06	3.66191e+06	5.11558e+06	6.82486e+06	8.54707e+06	9.94426e+06
339	371264	383655	399517	417726	438298	459868	498557	592045	770588	1.03306e+06	1.29057e+06
340	167638	206440	246465	286888	332838	423225	543572	701516	727101	856317	1.13294e+06
341	2.96801e+06	3.16694e+06	3.41474e+06	3.68882e+06	3.99045e+06	4.7887e+06	6.36227e+06	8.93459e+06	1.27396e+07	1.73301e+07	2.272e+07
342	1.73346e+06	2.05685e+06	2.37915e+06	2.70076e+06	3.07707e+06	3.73802e+06	4.66693e+06	6.00536e+06	8.48867e+06	1.1221e+07	1.31511e+07
343	166753	257998	398751	405802	369571	488414	684607	1.03098e+06	1.5417e+06	2.07577e+06	2.50002e+06
344	405150	434753	472110	513918	556057	654161	859891	1.13997e+06	1.54459e+06	2.22777e+06	3.05949e+06
345	0	0	0	0	0	0	0	0	0	0	0
346	2235.02	1710.67	1328.84	1083.79	958.588	1020.12	1109.63	1422.63	1934.02	2234.51	2477.3
347	7.06775e+06	8.42838e+06	9.79735e+06	1.11691e+07	1.27577e+07	1.5082e+07	1.83318e+07	2.38529e+07	3.13635e+07	3.84732e+07	4.45215e+07
348	16068.8	14567.7	13284.2	12408.9	12121.3	12476.5	14067.6	16089.6	17368.2	17740.8	18638.4
349	9949.97	12682.6	15320.3	17748.1	20312.9	25392	32100.7	40804.1	41795.6	48512.3	63844.8
350	2.92422e+06	3.47125e+06	4.02018e+06	4.57048e+06	5.21048e+06	6.0673e+06	7.4308e+06	9.29241e+06	1.133e+07	1.34027e+07	1.53797e+07
351	67150.7	68806.4	69334.6	69728.9	71665.5	76146.6	87430	100783	108971	111027	116651
352	29152.1	32282.6	34614.4	36619.1	39370.5	47356.7	58837.7	74461.3	76575.5	90045.2	118723
353	4917.93	4802.15	4614.66	4463.16	4465.55	4489.65	4948.04	5776.94	6459.8	7007.25	7643.34
354	538.718	487.425	437.396	389.301	361.194	391.157	449.333	540.571	530.29	598.925	788.059
355	7744.55	7870.89	8242.07	8635.71	9049.55	9888.29	12808.5	21730	35817.4	50626.2	65432.7
356	5520.57	6790.81	7984.36	9070.48	10240	12679.4	15935.5	20174.7	20617.9	23884.6	31403
357	19006.7	21157	22861.2	24355.5	26307.3	31693.9	39321	49573.4	50748.6	59225.6	77940.3
358	3133.88	3364.05	3737.84	4153.15	4614.61	5628.39	7545.43	10359.3	13974.9	19341	25916
359	1091.76	1101.24	1142.96	1185.64	1229.23	1331.39	1784.78	2760.34	3518.97	3950.12	4696.68
360	14026.2	15050.1	16716.7	18554.3	20596.9	25139.8	33768.2	46562.5	69018.4	87198.9	103085
361	151137	171941	208094	251852	304745	388624	532795	812895	1.21117e+06	1.65677e+06	2.16653e+06
362	714733	846307	977890	1.10963e+06	1.26301e+06	1.51938e+06	1.89471e+06	2.39194e+06	3.01627e+06	3.99961e+06	4.95612e+06
363	61891	63799.7	67689.3	71811	76178	84505.4	101281	115043	134290	170593	214298
364	2.11372e+06	2.38673e+06	2.86586e+06	3.44199e+06	4.13524e+06	5.23346e+06	7.01662e+06	9.60243e+06	1.32091e+07	1.79086e+07	2.34681e+07
365	3.75367e+06	5.10148e+06	7.15062e+06	8.39467e+06	9.8794e+06	1.25588e+07	1.58061e+07	1.963e+07	2.387e+07	2.79605e+07	3.1919e+07
366	3332.49	3117.36	2905.13	2750.12	2708.37	2821.16	3186.46	3709.05	4242.86	4692.46	5154.64
367	2.69761e+06	3.13727e+06	3.57818e+06	4.02073e+06	4.53496e+06	5.26038e+06	6.4466e+06	7.90722e+06	9.43491e+06	1.07478e+07	1.21512e+07
368	759238	783950	833215	885622	941398	1.04663e+06	1.24854e+06	1.53034e+06	1.95697e+06	2.59468e+06	3.32718e+06
369	0	0	0	0	0	0	0	0	0	0	0
370	1184.68	1204.38	1259.72	1316.9	1375.92	1502.08	1808.48	2098.76	2101.01	2139.67	2496.09
371	33902.8	36388.8	40427.6	44906.9	49883.4	60830.9	81409.7	114675	155701	214419	288212
372	2375.98	2553.92	2841.45	3161.36	3517.3	4314.29	5913.08	8200.5	11409.2	14892.4	18753.4
373	2306.62	2345.14	2460.74	2572.47	2687.79	2934.27	3552.1	4113.04	4084.41	4155.11	4853.53
374	1661.14	1688.68	1766.18	1846.26	1928.91	2105.66	2382.6	2310.53	1904.29	1786.27	2066.74
375	72553	77735.4	83287.9	89237	95611.1	110889	140972	186603	248455	334268	441793
376	326.507	350.259	389.787	434.462	483.979	589.66	776.275	1038.08	1405.3	1866.08	2406.41
377	54121.3	57987.1	62129	66566.8	71321.6	82718.3	103673	144096	208156	278545	358787
378	0	0	0	0	0	0	0	0	0	0	0
379	1800.42	1854.41	1901.96	1950.73	2000.75	2389.29	3269.36	4547.89	6070.16	7514.69	9339.79
380	22042.1	22699	23270.9	23854.7	24447.2	28263.4	36763	49011.3	63880.1	82077.3	105572
381	0	0	0	0	0	0	0	0	0	0	0
382	1.94161e+06	2.07405e+06	2.31131e+06	2.57879e+06	2.87887e+06	3.36161e+06	4.08657e+06	5.17926e+06	6.92197e+06	9.30136e+06	1.23692e+07
383	4000.5	4116.92	4215.86	4337.12	4492.37	6328.63	10257.1	14986.4	20185.8	25885	32974.9
384	2.19861e+06	2.43818e+06	2.69887e+06	3.04952e+06	3.6188e+06	4.7724e+06	6.7342e+06	9.29053e+06	1.20316e+07	1.45469e+07	1.66957e+07
385	1.98935e+06	2.20548e+06	2.53967e+06	2.98286e+06	3.28976e+06	3.64148e+06	4.50261e+06	5.94058e+06	7.28025e+06	9.02753e+06	1.16173e+07
386	174154	181846	189538	216372	260930	334743	449780	569051	670432	754295	819186
387	0	0	0	0	0	0	0	0	0	0	0
388	216274	226780	240141	254954	271373	311922	389453	528616	739523	969413	1.18114e+06
389	6684.23	6884.67	7061.2	7242.25	7427.95	8638.69	11429.8	15740.3	21151.6	27273.2	34881.5
390	1091.64	1124.37	1153.2	1182.77	1213.1	1435.88	1943.18	2694.28	3618.24	4652.3	5939.3
391	295199	330641	382399	455684	524395	700043	827777	1.01835e+06	1.38253e+06	1.86199e+06	2.45525e+06
392	616883	709835	821862	959857	1.11638e+06	1.34779e+06	1.61142e+06	1.87727e+06	2.45043e+06	3.18896e+06	3.68878e+06
393	4730.41	4888.24	5025.93	5163.88	5302.82	5921.02	7604.56	10293.3	13024.6	16028.1	19426.6
394	51511.3	53056	54416.4	55811.7	57242.8	63859.8	81966.6	110902	140297	172622	209203
395	1.09466e+06	1.34547e+06	1.51771e+06	1.55341e+06	1.5635e+06	1.69346e+06	2.06003e+06	2.5019e+06	3.06617e+06	3.52104e+06	3.9888e+06
396	7112.29	9691.42	12879.7	16116.8	19608.7	25029.4	32742.8	42609.2	54799.7	61934.3	66137.6
397	146122	161555	184908	237806	290942	335624	458651	717732	979325	1.18539e+06	1.45787e+06
398	2.42005e+06	2.6594e+06	3.03931e+06	3.4735e+06	3.96971e+06	4.80279e+06	6.15062e+06	7.99464e+06	1.05463e+07	1.411e+07	1.8743e+07
399	2.16087e+06	2.60005e+06	3.10622e+06	3.72268e+06	4.41013e+06	5.42806e+06	6.77246e+06	8.06019e+06	1.03664e+07	1.40083e+07	1.71229e+07
400	39287.8	42151.2	45207.9	48473.5	51915.4	60468.9	77564.7	100908	139387	183822	218012
401	482184	601091	743110	877326	1.01817e+06	1.22743e+06	1.50701e+06	1.86099e+06	2.3206e+06	2.86428e+06	3.30935e+06
402	6.08832e+06	7.95468e+06	1.06008e+07	1.21002e+07	1.39342e+07	1.8418e+07	2.44678e+07	3.12076e+07	3.82963e+07	4.49354e+07	5.13451e+07
403	2.1146e+06	2.80005e+06	3.75256e+06	4.55545e+06	5.44858e+06	6.84546e+06	8.40646e+06	9.86694e+06	1.14429e+07	1.31072e+07	1.47826e+07
404	2.35709e+06	2.97648e+06	3.6639e+06	4.46594e+06	5.39676e+06	6.74684e+06	8.34923e+06	9.66466e+06	1.22183e+07	1.77724e+07	2.27939e+07
405	2.64622e+06	3.64998e+06	4.72705e+06	5.80434e+06	6.99555e+06	8.40403e+06	9.9148e+06	1.12724e+07	1.25077e+07	1.37536e+07	1.50221e+07
406	261782	348408	426957	506549	590025	718936	942466	1.21225e+06	1.49223e+06	1.78304e+06	1.97195e+06
407	429092	510320	604003	684825	779798	962856	1.23167e+06	1.47219e+06	1.66684e+06	1.84838e+06	2.00244e+06
408	1.38803e+06	1.83499e+06	2.31273e+06	2.8062e+06	3.3767e+06	4.0961e+06	4.8498e+06	5.72109e+06	6.7661e+06	7.80529e+06	8.74139e+06
409	2.24241e+06	2.72314e+06	3.3148e+06	3.85077e+06	4.39949e+06	5.28036e+06	6.47258e+06	7.50933e+06	8.40271e+06	9.40468e+06	1.04825e+07
410	429034	589560	774013	967747	1.19429e+06	1.49818e+06	1.82454e+06	2.22395e+06	2.74851e+06	3.31562e+06	3.79331e+06
411	184850	207050	225850	242350	271369	322634	378830	418899	451912	474089	500044
412	246988	300034	361211	422396	483607	576752	699614	775499	830035	914721	1.01414e+06
413	0	0	0	0	0	0	0	0	0	0	0
414	22853.3	39353	56769.8	75066.2	105567	173471	264284	363920	491284	641197	756718
415	2205.58	2245.21	2249.71	2254.22	2258.74	2203	2069.5	1926	1930.5	2450.5	2981
416	2634.93	3858.84	4823.02	5728.82	6806.95	8586.11	13221	24331.1	52248.2	97225.4	128277
417	3.10497e+06	3.52424e+06	3.95517e+06	4.57786e+06	5.49398e+06	6.79855e+06	8.52243e+06	1.02556e+07	1.20245e+07	1.41169e+07	1.60764e+07
419	2.71141e+06	3.01219e+06	3.36754e+06	3.91204e+06	4.73783e+06	5.81457e+06	7.20027e+06	9.07438e+06	1.1385e+07	1.39133e+07	1.66761e+07
420	665040	808056	973004	1.13799e+06	1.303e+06	1.5541e+06	1.88534e+06	2.17847e+06	2.41879e+06	2.70529e+06	3.04309e+06
421	2.91912e+06	3.22646e+06	3.60294e+06	3.71535e+06	4.72705e+06	5.80691e+06	5.86892e+06	6.07664e+06	6.4437e+06	6.39748e+06	6.11309e+06
422	5.28977e+06	5.82312e+06	5.89058e+06	6.06129e+06	6.71102e+06	7.08103e+06	7.36191e+06	7.90833e+06	8.25733e+06	8.23436e+06	7.70475e+06
423	74070.3	66131.2	54045.6	52659.8	51800.3	55074.8	62030	65855.4	71754.8	71640.5	65776.1
424	33477.4	25290.4	19938.5	20983.1	25376.1	30388.5	42464.8	60222.9	83456.7	112440	146291
425	14145	15284.3	14899.6	16515.3	16920.3	17805.4	22127.3	28648.3	37379	40393.9	36584.8
426	4757.27	4319.05	3868.45	3916.98	3827.33	3909.24	4657.77	5846.01	7400.39	7985.24	7334.33
427	3.99325e+06	4.34155e+06	4.66061e+06	4.89632e+06	5.21393e+06	5.27574e+06	5.47126e+06	6.03291e+06	6.60684e+06	7.47906e+06	8.29954e+06
428	3.13672e+06	3.55487e+06	3.55133e+06	3.62655e+06	4.14889e+06	4.87437e+06	5.39816e+06	5.64075e+06	5.71529e+06	5.50227e+06	5.08253e+06
429	1.44979e+06	1.55532e+06	1.66268e+06	1.81587e+06	2.04738e+06	2.42009e+06	2.83664e+06	3.13453e+06	3.3654e+06	3.51556e+06	3.73279e+06
430	2.59887e+07	3.08624e+07	3.57367e+07	4.06097e+07	4.62704e+07	5.45535e+07	6.75951e+07	8.3958e+07	1.00594e+08	1.16259e+08	1.31821e+08
431	10352.1	9786.12	8482.38	8651.57	8269.28	8145.05	9676.11	12129	15594.6	16461.2	14260
432	27132.2	24241.9	19807.5	18679.5	16700.3	15511.8	17944.7	19965.4	21374.1	22625.2	22224.1
433	6357.69	2768.7	2810.24	3379.26	4396.79	6030.35	8926.73	12442.3	15893.7	14446.4	11745.3
434	237240	219108	201288	189443	173157	173646	189025	196908	207400	232967	246437
435	26987.1	18524.1	11195.7	9199.04	8163.04	8082.5	9029.36	9592.86	10560.7	10087.8	8694.81
436	18021.6	13555.3	8820.71	7201.13	5740.01	4734.6	5326.97	5847.94	6114.42	6336.17	6130.3
437	16776.5	16647	15251.3	16174.4	16019.6	16260.1	19571.5	24659.4	31106.3	32699.9	29781.5
438	78046.2	76919.3	71815.1	79651.5	82371	87204.9	108500	139684	178887	189540	172853
439	81436.4	81347.6	77818.3	89963.3	97328.7	108721	141440	188589	247138	268421	253440
440	441736	424947	402993	476095	528603	593373	717299	847011	1.01014e+06	1.02263e+06	928494
441	8571.67	4788.13	5427.11	6641.91	8506.47	11711.2	17304.4	24216.2	31201	34259.4	35518.9
442	17528.4	14078.2	10677.1	9812.96	8905.05	8759.72	9970.69	10779.9	11691.7	12166.9	11702.7
443	2013.17	1450.2	1439.05	1685.59	2249.78	3379.39	4870.81	6433.42	8054.03	9670.68	10901.9
444	4.36056e+06	4.79106e+06	5.02937e+06	6.04837e+06	6.78203e+06	7.7559e+06	8.91075e+06	9.34884e+06	9.92842e+06	1.02021e+07	9.87251e+06
445	99866.4	90764.7	78915.4	85554.1	85434.1	86872.9	109559	130046	144940	154112	150218
446	315892	320087	315964	351469	339022	303333	303915	302832	309892	320225	316349
447	12144.6	24222	33768.6	39938.2	47275.1	64044.5	87651.7	117139	148176	177872	203054
448	12734.2	27797.4	38191.7	43404	47912.4	61305.7	80594.9	105499	131557	155084	176345
449	3.19147e+06	3.44614e+06	3.51868e+06	4.08659e+06	4.24512e+06	4.48547e+06	5.2818e+06	5.73802e+06	6.16182e+06	6.24052e+06	6.06652e+06
450	1.9691e+06	2.10769e+06	2.13198e+06	2.42925e+06	2.64182e+06	3.0089e+06	3.66689e+06	4.28985e+06	5.05478e+06	5.47444e+06	5.43342e+06
451	4.14013e+06	4.59514e+06	4.83163e+06	5.89522e+06	6.66799e+06	7.69664e+06	9.07549e+06	9.65024e+06	1.0142e+07	1.03344e+07	1.00957e+07
452	764927	893017	987733	1.24273e+06	1.38832e+06	1.55347e+06	1.96816e+06	2.3284e+06	2.628e+06	2.81442e+06	2.76858e+06
453	8652.7	13375.8	16737.1	18536.8	19746.6	22813.2	27005.3	29962.9	32872.4	37637.3	42488.5
454	4.87367e+06	5.11093e+06	5.11126e+06	5.96466e+06	5.93873e+06	5.39338e+06	5.4253e+06	5.36613e+06	5.41754e+06	5.42477e+06	5.2356e+06
455	1.29667e+07	1.38236e+07	1.39812e+07	1.6505e+07	1.74935e+07	1.8115e+07	2.04264e+07	2.20298e+07	2.3502e+07	2.35989e+07	2.23657e+07
456	4.92151e+06	5.36114e+06	5.58042e+06	6.75136e+06	7.12603e+06	7.15081e+06	7.77475e+06	8.07221e+06	8.34715e+06	8.75483e+06	8.79377e+06
457	7.51151e+06	8.02139e+06	8.15097e+06	9.66513e+06	1.03246e+07	1.08191e+07	1.19625e+07	1.24022e+07	1.29815e+07	1.3255e+07	1.28195e+07
458	329802	722786	1.00697e+06	1.14799e+06	1.218e+06	1.44392e+06	1.77992e+06	2.19243e+06	2.61516e+06	2.95029e+06	3.28107e+06
459	1.29013e+06	1.37718e+06	1.42251e+06	1.5678e+06	1.72784e+06	2.26332e+06	3.25812e+06	4.25403e+06	5.05336e+06	5.43671e+06	5.55738e+06
460	848727	1.26135e+06	1.52307e+06	1.63801e+06	1.67722e+06	1.81072e+06	1.98618e+06	2.10056e+06	2.20778e+06	2.31787e+06	2.48803e+06
461	191118	201921	203236	240548	259768	278871	320029	372922	437889	458827	441664
462	1.09639e+06	1.16453e+06	1.1898e+06	1.29468e+06	1.34937e+06	1.43986e+06	1.68088e+06	1.96558e+06	2.27153e+06	2.41888e+06	2.44184e+06
463	368744	397539	412030	463238	493559	578146	745241	919679	1.06831e+06	1.11552e+06	1.11642e+06
464	1.47355e+07	1.6032e+07	1.72218e+07	1.81046e+07	1.92886e+07	2.29213e+07	3.1149e+07	4.1526e+07	4.973e+07	5.48712e+07	5.88088e+07
465	3.82e+06	4.0589e+06	4.10378e+06	4.85336e+06	5.17402e+06	5.43666e+06	6.35839e+06	7.09837e+06	7.60928e+06	8.17816e+06	8.31962e+06
467	4.16545e+06	4.51785e+06	4.89023e+06	5.30836e+06	5.63674e+06	6.72757e+06	9.04244e+06	1.16162e+07	1.44012e+07	1.70268e+07	1.93707e+07
468	43000.9	46009.6	49284.8	53585.1	54957.1	63512.9	88315.9	115198	143587	180145	212782
469	848477	979823	1.09949e+06	1.24609e+06	1.31918e+06	1.51104e+06	2.02881e+06	2.6229e+06	3.08084e+06	3.23401e+06	3.37393e+06
470	238366	249111	260802	273580	287486	345612	461643	616278	828497	1.00553e+06	1.14173e+06
471	3.95654e+06	4.22322e+06	4.51935e+06	4.82559e+06	5.14329e+06	6.05472e+06	8.13889e+06	1.13507e+07	1.48669e+07	1.92276e+07	2.47038e+07
472	93644	129918	171620	225569	253276	304743	438797	570362	665400	670914	660474
473	370678	379154	391367	407006	425716	512660	777575	954694	1.10497e+06	1.40095e+06	1.65333e+06
474	1.26056e+06	1.57245e+06	1.72265e+06	1.73295e+06	1.76283e+06	1.87267e+06	1.92504e+06	1.99113e+06	2.0613e+06	2.12967e+06	2.31047e+06
475	1.11302e+06	1.33278e+06	1.4857e+06	1.56892e+06	1.70624e+06	2.00171e+06	2.35664e+06	2.8102e+06	3.24324e+06	3.76933e+06	4.35706e+06
476	7.82503e+06	8.73487e+06	9.7038e+06	1.04236e+07	1.13326e+07	1.27418e+07	1.41063e+07	1.49638e+07	1.54256e+07	1.59754e+07	1.71499e+07
477	3.16995e+06	3.37327e+06	3.55502e+06	3.66756e+06	3.80825e+06	4.15172e+06	4.48603e+06	4.69347e+06	4.87581e+06	5.15177e+06	5.6072e+06
478	1.28584e+06	1.41696e+06	1.56481e+06	1.69384e+06	1.82685e+06	2.04927e+06	2.2857e+06	2.43381e+06	2.52834e+06	2.64646e+06	2.85493e+06
479	1.32329e+07	1.48406e+07	1.6598e+07	1.80362e+07	1.99191e+07	2.24325e+07	2.43797e+07	2.58445e+07	2.67872e+07	2.79046e+07	3.02384e+07
480	3.16624e+06	3.94299e+06	4.43941e+06	4.69793e+06	4.82402e+06	5.0721e+06	5.44427e+06	6.08771e+06	6.69885e+06	7.28395e+06	8.06773e+06
481	893983	970559	1.05283e+06	1.15196e+06	1.27479e+06	1.38709e+06	1.4918e+06	1.66726e+06	1.83591e+06	2.01719e+06	2.25167e+06
482	54932.4	60816.8	56915	58754.8	73694.2	88836.4	126439	155044	213521	314289	400179
483	2.58031e+06	2.716e+06	2.81597e+06	2.91073e+06	3.02029e+06	3.44411e+06	4.27549e+06	5.25992e+06	6.57507e+06	8.4662e+06	1.08091e+07
484	7.68425e+06	8.54844e+06	9.51342e+06	1.09362e+07	1.30505e+07	1.61639e+07	2.03616e+07	2.54874e+07	3.19349e+07	3.92269e+07	4.705e+07
485	7.70707e+07	8.40723e+07	9.05412e+07	9.54328e+07	1.01953e+08	1.16516e+08	1.44578e+08	1.77957e+08	2.10792e+08	2.406e+08	2.6224e+08
487	3.01668e+06	3.29997e+06	3.5881e+06	4.3085e+06	5.26128e+06	6.56951e+06	8.92823e+06	1.24934e+07	1.67711e+07	2.18936e+07	2.72646e+07
488	2.10007e+06	2.19837e+06	2.31278e+06	2.56347e+06	2.99963e+06	3.65259e+06	4.68079e+06	5.90779e+06	7.47888e+06	9.5312e+06	1.1669e+07
489	838909	941679	1.02014e+06	1.1877e+06	1.41982e+06	1.77204e+06	2.2991e+06	2.80946e+06	3.85994e+06	5.43259e+06	6.8945e+06
490	819788	893939	979911	1.08061e+06	1.17945e+06	1.42237e+06	1.89862e+06	2.55645e+06	3.41853e+06	4.47257e+06	5.38659e+06
491	7.10638e+06	7.41089e+06	7.99275e+06	9.02042e+06	1.20246e+07	1.51953e+07	1.7846e+07	2.22468e+07	2.8281e+07	3.70906e+07	4.7265e+07
492	5.86816e+07	6.38528e+07	6.86024e+07	7.21353e+07	7.68841e+07	8.69889e+07	1.06073e+08	1.28555e+08	1.48123e+08	1.56229e+08	1.60823e+08
493	2.41537e+06	2.77621e+06	3.0697e+06	3.37375e+06	3.66991e+06	4.05464e+06	4.44593e+06	4.97305e+06	5.40404e+06	5.70589e+06	6.22033e+06
494	1.69481e+07	1.73494e+07	1.91706e+07	2.19604e+07	2.51123e+07	2.95305e+07	3.62499e+07	4.64926e+07	6.20563e+07	8.10364e+07	9.87956e+07
495	2.20602e+07	2.39809e+07	2.57393e+07	2.70362e+07	2.87844e+07	3.21621e+07	3.87902e+07	4.69422e+07	5.47017e+07	6.08478e+07	6.5264e+07
496	1.08913e+07	1.13602e+07	1.26716e+07	1.44521e+07	1.64103e+07	1.98277e+07	2.5564e+07	3.28104e+07	4.15458e+07	5.21631e+07	6.30726e+07
497	2.57137e+06	2.65399e+06	2.76705e+06	2.92465e+06	3.24301e+06	4.21375e+06	5.947e+06	8.2725e+06	1.17184e+07	1.56082e+07	1.89974e+07
498	1.15748e+08	1.11475e+08	1.15538e+08	1.27616e+08	1.4215e+08	1.62564e+08	1.94803e+08	2.40914e+08	3.04799e+08	3.72974e+08	4.39111e+08
499	687397	731630	790257	863093	934964	1.08275e+06	1.37011e+06	1.76533e+06	2.25781e+06	2.82221e+06	3.41893e+06
500	1.65295e+07	1.76989e+07	1.93584e+07	2.14403e+07	2.35688e+07	2.77569e+07	3.53766e+07	4.53548e+07	5.78565e+07	7.27859e+07	8.84511e+07
501	19953.3	19483.5	19810.9	20759	22032	27643.9	40320.8	75567.1	136797	400926	720644
502	355072	366379	377752	389347	401113	442292	512480	589397	725138	922990	1.22216e+06
503	1.53018e+06	1.62771e+06	1.75902e+06	1.91755e+06	2.09429e+06	2.48182e+06	3.16657e+06	4.19334e+06	5.61778e+06	7.32472e+06	9.22713e+06
504	4.57004e+06	4.95375e+06	5.36919e+06	5.78973e+06	6.19217e+06	7.21104e+06	9.34725e+06	1.23574e+07	1.70563e+07	2.35829e+07	3.09578e+07
505	4.83039e+06	5.00668e+06	5.20934e+06	5.42415e+06	5.65173e+06	6.50868e+06	8.25569e+06	1.07988e+07	1.43689e+07	1.90323e+07	2.47248e+07
506	2.33993e+06	2.4631e+06	2.64548e+06	2.85472e+06	3.08951e+06	3.56367e+06	4.40465e+06	5.6338e+06	7.43867e+06	1.01287e+07	1.35413e+07
507	333916	343665	353632	363772	374017	428244	543686	662220	812240	1.01066e+06	1.31891e+06
508	1.65596e+06	1.74846e+06	1.8413e+06	1.9244e+06	1.99537e+06	2.25501e+06	2.79547e+06	3.65009e+06	4.8586e+06	6.31595e+06	7.94026e+06
509	1.09376e+06	1.17942e+06	1.26762e+06	1.35455e+06	1.43708e+06	1.62294e+06	1.9499e+06	2.3238e+06	2.90476e+06	3.86021e+06	5.03672e+06
510	7.1405e+06	7.84738e+06	9.03265e+06	1.04544e+07	1.21503e+07	1.51322e+07	2.01305e+07	2.7079e+07	3.72742e+07	5.00119e+07	6.62491e+07
511	9.99293e+06	1.04897e+07	1.11345e+07	1.18407e+07	1.26031e+07	1.46325e+07	1.84642e+07	2.36896e+07	3.10773e+07	4.11573e+07	5.42657e+07
512	4.5331e+06	4.70696e+06	4.9282e+06	5.16295e+06	5.42323e+06	6.21887e+06	7.79496e+06	1.01123e+07	1.34151e+07	1.77298e+07	2.28401e+07
513	2.75363e+06	2.87059e+06	2.99779e+06	3.12347e+06	3.24782e+06	3.7115e+06	4.65618e+06	6.02044e+06	7.94647e+06	1.02241e+07	1.29292e+07
514	21814.9	28031.3	35927.1	39850.5	43178.3	62774.4	102058	157812	241678	396501	535118
515	1.60559e+06	1.71933e+06	1.86186e+06	2.01719e+06	2.17927e+06	2.51453e+06	2.90204e+06	3.50804e+06	4.55457e+06	5.89683e+06	7.66722e+06
516	4.66386e+06	4.67286e+06	4.62798e+06	4.54339e+06	4.45924e+06	4.93924e+06	5.62654e+06	6.7447e+06	9.09075e+06	1.22671e+07	1.65668e+07
517	14853.9	17112	19639.4	22588.8	25983.5	35218.5	50458	78651.8	154279	274836	363540
518	240163	266160	305696	352073	407217	481072	604903	798246	1.00136e+06	1.20627e+06	1.46914e+06
519	13620.6	16004.9	17999.6	20192.5	23567.4	31618.8	42779.8	57733.7	78884	110149	138986
520	155982	225702	329205	321299	278348	355661	485378	714419	1.04926e+06	1.40115e+06	1.67864e+06
521	50104.4	74388.5	111275	108713	93492.6	120790	166169	245724	360933	474199	562211
522	29431.9	43799	65219.4	64559.7	56927.3	78265	120105	188536	291487	398624	476129
523	265711	296185	331061	432924	515735	586662	652092	831288	1.17851e+06	1.53511e+06	1.82669e+06
524	57717.8	72421.1	92758.9	113007	144823	197284	265933	346414	433988	557417	682151
525	2658.73	2933.8	2685.22	2817.13	3007.31	4167.28	6037.83	8861.57	13215.5	18561.3	22889.3
526	157419	191072	208906	228116	247919	323007	436598	617321	892166	1.26868e+06	1.59548e+06
527	10725.3	12235.5	12182.2	13064.9	14169.9	18256.5	24464.5	34619.1	53390	83354.4	108558
528	34837	50033.3	70955.6	78570.9	80525.8	115174	188108	300810	481600	680046	817778
529	155436	160756	166078	170856	174945	197117	257436	353004	435026	500876	624827
530	70294.4	83353.1	87217.3	96848.5	108298	140367	187670	261200	374360	509493	621308
531	2.75248e+06	2.85887e+06	2.99149e+06	3.13035e+06	3.26756e+06	3.77053e+06	5.69366e+06	8.32723e+06	1.06034e+07	1.37999e+07	1.87115e+07
532	16904.7	19147.8	17942	19758.6	21565.7	29692	41832.6	62082.3	92791.5	152265	207965
533	45945.5	52275.4	55624.1	61377.8	68982.4	98017.5	148940	360269	823515	1.27679e+06	1.55375e+06
534	82220	86096	86586.3	86309.6	90902.6	123899	168564	238264	342634	475584	588234
535	1.04666e+06	1.15014e+06	1.2652e+06	1.55821e+06	1.80666e+06	1.99248e+06	2.4119e+06	2.981e+06	3.80705e+06	4.69906e+06	5.39173e+06
536	1.61524e+06	1.76253e+06	1.90121e+06	1.99555e+06	1.96331e+06	2.06811e+06	2.47272e+06	2.98637e+06	3.51006e+06	4.02449e+06	4.56301e+06
537	213698	272710	357593	425228	516985	695559	928710	1.18152e+06	1.41048e+06	1.7482e+06	2.1287e+06
538	113637	149753	201465	230228	264222	355081	496087	677548	884500	1.16439e+06	1.42833e+06
539	1.42067e+06	1.57471e+06	1.82439e+06	2.12724e+06	2.47773e+06	3.04508e+06	3.8262e+06	4.85579e+06	6.61941e+06	8.64392e+06	1.11826e+07
540	1.13374e+06	1.15973e+06	1.18492e+06	1.20954e+06	1.23717e+06	1.41008e+06	2.19917e+06	3.58834e+06	5.51481e+06	8.56616e+06	1.22609e+07
541	1.03978e+06	1.09726e+06	1.1825e+06	1.29727e+06	1.45253e+06	1.79043e+06	2.31778e+06	3.11671e+06	4.34223e+06	5.29323e+06	6.35526e+06
542	357628	476655	560927	595990	583394	582151	720416	902661	1.13646e+06	1.48199e+06	1.85827e+06
543	2235.69	2548.45	3023.54	3625.77	4714.66	6920.67	9523.59	20219.3	44664.2	68922.8	84377.7
544	552357	684427	802078	882235	802917	728713	900803	1.22593e+06	1.63189e+06	2.2346e+06	2.92286e+06
545	54741.7	60347.8	69444.4	80035.7	73862.4	73348.1	99363	170737	289840	431367	554219
552	4.23187e+06	5.81605e+06	8.04075e+06	9.70159e+06	1.17531e+07	1.66235e+07	2.39338e+07	3.25146e+07	4.12133e+07	4.94499e+07	5.73033e+07
553	124451	142254	161778	184507	211127	260955	345595	449753	601917	962671	1.31049e+06
554	3534.24	4345.43	5367.85	6712.97	8536.67	10955.8	17731.4	27549.7	36663.8	46298.4	48084.5
555	1236.5	1380.08	1571.66	1759.29	1968.68	2317.96	2883.78	3656.89	4649.86	5886.99	6746.3
556	0	0	0	0	0	0	0	0	0	8.03025	16.6734
557	2959.9	3164.27	3454.22	3662.73	3901.67	4462.09	5374.87	6579.08	7992.39	9800.32	11353.6
558	31379.9	34834.9	38544.5	42596.3	46913.9	55236.3	69124.7	75887.3	90265.3	114625	132280
559	1.75023e+06	2.20894e+06	2.73775e+06	3.36061e+06	4.00772e+06	4.90177e+06	6.01673e+06	7.00598e+06	8.84245e+06	1.17422e+07	1.41214e+07
560	151111	172976	200442	222745	245002	283162	337387	394267	454906	526485	594099
561	1.65972e+06	2.22669e+06	2.85156e+06	3.4948e+06	4.16766e+06	4.83228e+06	5.48536e+06	6.27742e+06	7.20647e+06	8.1402e+06	9.03988e+06
562	372074	396624	438951	477420	521883	616010	777101	942674	1.08114e+06	1.20666e+06	1.33158e+06
563	57585.8	60024.9	64372.4	67522.1	72072.5	84778.9	103021	116075	124785	132500	142130
572	7932.19	9482.86	11536	13905.9	13940.8	15958.7	24297.9	40172.6	58081.1	76428.3	94948.2
573	1.25863e+06	1.61425e+06	1.99942e+06	2.38548e+06	2.62703e+06	3.09466e+06	4.13179e+06	5.35397e+06	6.95574e+06	8.70993e+06	1.02997e+07

## Sheet: m3_decade
FPU	1905	1915	1925	1935	1945	1955	1965	1975	1985	1995	2005
2	2.33988e+08	2.4091e+08	3.90898e+08	4.63748e+08	3.81285e+08	6.63323e+08	4.71063e+08	5.267e+08	6.55084e+08	8.60925e+08	8.60925e+08
3	2.01925e+10	1.01458e+10	1.05661e+10	2.7505e+10	3.78428e+10	4.10561e+10	4.69784e+10	3.6087e+10	3.5498e+10	3.73446e+10	3.73446e+10
4	1.03095e+11	1.04218e+11	1.30949e+11	1.47012e+11	1.97926e+11	1.91059e+11	2.08669e+11	1.76371e+11	1.73085e+11	1.69403e+11	1.69403e+11
5	1.79852e+11	1.82417e+11	2.12148e+11	2.21132e+11	1.94824e+11	1.79363e+11	2.02999e+11	1.74982e+11	1.83755e+11	1.88926e+11	1.88926e+11
6	2.98775e+10	2.38332e+10	1.97841e+10	3.75883e+10	2.80025e+10	2.11151e+10	3.23714e+10	3.26473e+10	3.33441e+10	3.00523e+10	3.00523e+10
7	1.75126e+11	2.08187e+11	2.27933e+11	2.13158e+11	2.2052e+11	2.4233e+11	2.50505e+11	2.49234e+11	2.53224e+11	2.58617e+11	2.58617e+11
8	1.27112e+10	1.13246e+10	1.01232e+10	1.14929e+10	7.85318e+09	9.72146e+09	1.0018e+10	9.02396e+09	9.88832e+09	1.02819e+10	1.02819e+10
9	2.71138e+10	2.47003e+10	2.3344e+10	2.49205e+10	2.5393e+10	2.73481e+10	2.72774e+10	2.65892e+10	2.76886e+10	2.74421e+10	2.74421e+10
10	4.23679e+09	4.50418e+09	3.54339e+09	3.94069e+09	4.01973e+09	4.02962e+09	4.99574e+09	4.43559e+09	3.95079e+09	4.44006e+09	4.44006e+09
11	2.03433e+10	2.06812e+10	1.98309e+10	2.10799e+10	1.97594e+10	2.19201e+10	2.26393e+10	2.05095e+10	2.22464e+10	2.18354e+10	2.18354e+10
12	3.71194e+10	3.83919e+10	3.04972e+10	3.87618e+10	3.19315e+10	3.48945e+10	4.17174e+10	4.00466e+10	3.6883e+10	3.8354e+10	3.8354e+10
13	2.46645e+10	2.40866e+10	2.16446e+10	2.23026e+10	2.14497e+10	2.33935e+10	2.34387e+10	2.05421e+10	2.10687e+10	2.14579e+10	2.14579e+10
14	2.02723e+10	2.25408e+10	2.24492e+10	2.0357e+10	2.04514e+10	2.27479e+10	2.62535e+10	2.49802e+10	2.60508e+10	2.57435e+10	2.57435e+10
15	7.87635e+10	7.80497e+10	7.15283e+10	7.59587e+10	6.53178e+10	7.34058e+10	7.86418e+10	7.73347e+10	6.45209e+10	7.02732e+10	7.02732e+10
16	1.20953e+11	1.38041e+11	1.20952e+11	1.37281e+11	1.16838e+11	1.30798e+11	1.47045e+11	1.44067e+11	1.13501e+11	1.27194e+11	1.27194e+11
17	2.09937e+11	1.97938e+11	1.80511e+11	1.85686e+11	2.09615e+11	2.12641e+11	2.0761e+11	2.10337e+11	2.03407e+11	2.19624e+11	2.19624e+11
18	2.14824e+11	2.2257e+11	2.31953e+11	2.31334e+11	2.37535e+11	2.55543e+11	2.36963e+11	2.67113e+11	2.53851e+11	2.57906e+11	2.57906e+11
19	1.02958e+11	1.06725e+11	1.08269e+11	1.01704e+11	1.10742e+11	1.09866e+11	1.04015e+11	1.19392e+11	1.14213e+11	1.11153e+11	1.11153e+11
20	3.48489e+09	2.782e+09	3.53333e+09	1.68078e+09	2.04647e+09	1.27367e+09	1.07653e+09	1.19506e+09	1.509e+09	1.47276e+09	1.47276e+09
21	1.33447e+11	1.79552e+11	8.91024e+10	9.63839e+10	8.76433e+10	8.96122e+10	1.08498e+11	8.78365e+10	8.58371e+10	6.77792e+10	6.77792e+10
22	1.78505e+09	1.50125e+09	1.20365e+09	1.19381e+09	1.37857e+09	1.0345e+09	1.21936e+09	1.46106e+09	1.31729e+09	1.43394e+09	1.43394e+09
23	6.69039e+07	7.29367e+07	6.37418e+07	8.68592e+07	7.27405e+07	9.06497e+07	8.41977e+07	1.55184e+08	9.47951e+07	8.8396e+07	8.8396e+07
24	1.06711e+08	9.19089e+07	5.62082e+07	4.46279e+07	6.19694e+07	5.60705e+07	3.96904e+07	9.80311e+07	7.52756e+07	6.93736e+07	6.93736e+07
25	5.23377e+08	3.72945e+08	4.29394e+08	3.74746e+08	2.94629e+08	5.01889e+08	4.53925e+08	5.02727e+08	4.22912e+08	4.67001e+08	4.67001e+08
26	1.3285e+11	1.51474e+11	1.58687e+11	1.43796e+11	1.24506e+11	1.11668e+11	1.13542e+11	1.10301e+11	1.09324e+11	1.1143e+11	1.1143e+11
27	5.24129e+10	4.65785e+10	4.93091e+10	5.25743e+10	5.47056e+10	5.42918e+10	5.76836e+10	5.49143e+10	5.18034e+10	5.37536e+10	5.37536e+10
28	2.52478e+11	2.10563e+11	2.30644e+11	2.21317e+11	2.51736e+11	2.35012e+11	2.42253e+11	2.26047e+11	2.26659e+11	2.56723e+11	2.56723e+11
29	3.28574e+11	3.152e+11	3.1022e+11	2.64457e+11	3.27095e+11	2.88926e+11	2.73588e+11	3.09023e+11	2.93646e+11	3.17439e+11	3.17439e+11
30	7.71319e+11	7.24587e+11	7.31229e+11	7.15573e+11	8.09966e+11	7.29057e+11	6.87528e+11	7.23775e+11	7.59146e+11	7.85053e+11	7.85053e+11
31	4.59779e+09	2.71606e+09	5.72428e+09	5.72588e+09	4.90875e+09	4.90343e+09	5.84492e+09	5.17715e+09	4.93789e+09	4.53114e+09	4.53114e+09
32	1.33273e+10	1.23667e+10	1.24118e+10	1.27435e+10	1.31163e+10	1.33858e+10	1.26508e+10	1.34667e+10	1.34639e+10	1.18448e+10	1.18448e+10
33	4.78408e+10	4.81792e+10	5.99101e+10	6.17681e+10	5.5568e+10	7.47728e+10	6.77329e+10	6.55801e+10	4.87184e+10	4.64747e+10	4.64747e+10
34	5.83746e+09	4.16093e+09	2.99897e+09	3.4375e+09	3.26076e+09	4.03298e+09	4.16226e+09	3.61981e+09	2.99061e+09	2.92435e+09	2.92435e+09
35	2.11193e+10	2.41623e+10	2.85966e+10	2.43055e+10	2.47204e+10	3.5249e+10	3.22198e+10	2.65142e+10	2.22476e+10	2.31333e+10	2.31333e+10
36	-1.2188e+09	-1.43554e+09	-1.66935e+08	2.13724e+09	-3.60668e+08	-7.27395e+09	2.48902e+09	-5.13336e+09	3.34137e+08	3.34998e+09	3.34998e+09
37	1.11701e+10	1.00518e+10	1.06025e+10	1.07481e+10	1.18753e+10	1.23557e+10	1.21225e+10	9.55863e+09	1.23625e+10	9.57023e+09	9.57023e+09
38	2.43005e+10	2.98989e+10	2.93294e+10	2.84469e+10	2.3443e+10	3.49378e+10	2.41017e+10	3.27241e+10	2.52096e+10	2.53323e+10	2.53323e+10
39	7.98384e+10	1.02108e+11	1.06349e+11	7.30883e+10	1.0071e+11	8.9384e+10	9.19199e+10	8.9425e+10	9.78415e+10	8.29328e+10	8.29328e+10
40	2.41423e+09	9.82196e+08	8.32659e+08	1.15684e+09	9.47841e+08	1.10404e+09	6.81666e+08	1.81781e+09	6.44515e+08	8.35534e+08	8.35534e+08
41	1.68834e+10	9.72118e+09	6.67953e+09	8.33146e+09	7.89717e+09	9.69127e+09	5.37461e+09	1.59828e+10	2.78594e+09	8.20873e+09	8.20873e+09
43	5.30751e+10	5.92961e+10	5.63807e+10	5.0966e+10	5.63807e+10	6.89987e+10	6.19574e+10	6.43259e+10	6.15061e+10	6.21102e+10	6.21102e+10
45	3.15215e+09	3.82553e+09	2.8409e+09	2.67014e+09	2.56503e+09	2.50184e+09	2.52286e+09	2.20693e+09	2.38119e+09	2.47477e+09	2.47477e+09
46	0	0	0	0	0	0	0	0	0	0	0
47	7.22693e+09	8.01744e+09	9.51917e+09	7.43508e+09	1.0701e+10	7.41006e+09	7.34741e+09	9.4761e+09	8.21247e+09	9.22361e+09	9.22361e+09
50	3.0101e+08	4.17919e+08	3.1807e+08	2.6946e+08	4.0611e+08	3.44302e+08	2.35126e+08	5.91903e+08	2.93514e+08	2.08969e+08	2.08969e+08
51	4.26276e+10	4.54242e+10	4.3486e+10	4.33805e+10	4.49062e+10	4.73451e+10	4.78435e+10	4.61674e+10	4.90501e+10	3.96265e+10	3.96265e+10
55	2.59609e+08	2.40909e+08	2.94339e+08	2.68493e+08	2.63716e+08	3.32658e+08	3.97366e+08	1.98554e+08	2.65418e+08	1.86591e+08	1.86591e+08
56	1.08574e+08	7.1773e+07	4.66511e+07	8.72324e+07	9.15833e+07	1.9229e+08	2.71991e+08	2.0496e+08	1.12331e+08	1.87371e+08	1.87371e+08
57	2.12111e+09	1.70161e+09	2.83726e+09	2.70518e+09	2.59197e+09	3.70429e+09	4.29038e+09	2.70714e+09	2.7015e+09	2.30988e+09	2.30988e+09
58	3.72225e+08	3.41651e+08	3.59003e+08	3.56437e+08	3.3485e+08	4.7976e+08	5.87301e+08	3.41336e+08	3.89846e+08	3.1682e+08	3.1682e+08
59	1.50553e+07	2.26577e+07	2.68037e+07	2.015e+07	1.33279e+07	1.31259e+07	1.42276e+07	1.88107e+07	1.65654e+07	1.87746e+07	1.87746e+07
60	2.85858e+09	2.06336e+09	2.49129e+09	3.70825e+09	3.29127e+09	5.21373e+09	6.2724e+09	3.656e+09	4.5686e+09	3.4994e+09	3.4994e+09
61	2.65632e+07	2.72703e+07	2.73114e+07	1.81577e+07	3.1212e+07	2.98287e+07	3.00399e+07	2.27244e+07	2.77289e+07	2.53685e+07	2.53685e+07
62	5.68924e+07	1.2456e+08	1.64569e+08	1.6708e+08	9.55292e+07	8.13277e+07	1.1306e+08	1.37485e+08	1.08516e+08	1.56548e+08	1.56548e+08
63	8.99824e+06	1.32413e+07	5.04704e+07	4.99008e+07	2.49654e+07	1.6555e+07	2.52568e+07	2.80397e+07	2.16791e+07	4.93474e+07	4.93474e+07
64	8.64242e+06	9.0847e+06	9.32215e+06	8.84778e+06	9.27318e+06	9.01251e+06	9.71019e+06	8.02799e+06	1.0073e+07	9.6313e+06	9.6313e+06
65	1.48307e+06	1.58672e+06	1.54675e+06	1.57455e+06	1.50044e+06	1.65521e+06	1.44418e+06	1.58278e+06	1.64414e+06	1.68603e+06	1.68603e+06
66	3.74065e+07	3.59753e+07	3.46514e+07	3.88474e+07	3.82992e+07	3.90539e+07	3.89651e+07	3.75549e+07	4.43544e+07	3.97525e+07	3.97525e+07
67	1.5235e+07	1.2841e+07	1.65439e+07	1.1039e+07	1.25291e+07	2.78742e+07	3.30819e+07	2.13371e+07	2.16255e+07	2.46794e+07	2.46794e+07
68	9.28328e+07	1.66604e+08	2.7118e+08	3.25601e+08	1.8104e+08	1.19761e+08	1.62521e+08	1.64967e+08	1.60154e+08	3.2299e+08	3.2299e+08
69	1.0456e+08	1.04854e+08	1.78325e+08	6.82938e+07	1.15745e+08	2.3021e+08	3.61688e+08	1.76576e+08	1.62185e+08	2.24423e+08	2.24423e+08
70	1.40656e+08	1.32398e+08	4.39704e+08	5.32066e+08	2.04798e+08	1.18121e+08	1.71961e+08	2.11252e+08	2.13046e+08	5.23807e+08	5.23807e+08
71	6.37631e+08	6.09598e+08	6.25091e+08	7.17974e+08	5.97957e+08	6.29321e+08	6.04414e+08	6.26592e+08	6.50375e+08	7.5592e+08	7.5592e+08
72	5.04176e+07	5.49715e+07	4.76398e+07	5.19556e+07	5.24162e+07	6.20802e+07	6.08648e+07	5.02381e+07	5.23027e+07	5.55108e+07	5.55108e+07
73	1.97547e+08	2.48762e+08	3.48446e+08	5.27665e+08	3.43149e+08	3.26318e+08	3.2691e+08	2.87738e+08	3.27017e+08	4.60932e+08	4.60932e+08
74	9.59683e+07	2.53231e+08	3.87392e+08	1.02181e+08	2.05092e+08	4.98772e+08	5.50232e+08	1.79262e+08	1.26055e+08	2.13739e+08	2.13739e+08
75	1.31357e+10	1.52024e+10	1.5083e+10	1.16642e+10	1.33161e+10	2.07021e+10	2.85195e+10	1.88949e+10	1.72785e+10	1.44595e+10	1.44595e+10
76	2.89538e+07	3.66305e+07	3.1583e+07	4.268e+07	4.38577e+07	4.93591e+07	3.96315e+07	3.30593e+07	2.81003e+07	2.97791e+07	2.97791e+07
77	7.31458e+07	1.962e+08	3.17287e+08	7.35875e+07	1.52263e+08	3.64883e+08	4.18193e+08	1.6211e+08	1.06926e+08	1.62794e+08	1.62794e+08
78	8.55448e+08	8.45863e+08	7.66768e+08	8.79577e+08	8.31218e+08	1.00679e+09	9.4297e+08	7.25622e+08	7.63184e+08	8.58159e+08	8.58159e+08
79	2.70949e+08	1.56761e+08	4.44619e+08	4.05023e+08	3.51318e+08	3.29057e+08	3.81391e+08	3.14359e+08	2.93705e+08	2.6343e+08	2.6343e+08
80	1.95409e+09	1.91703e+09	2.8229e+09	3.0853e+09	3.44181e+09	4.68096e+09	7.26137e+09	4.31221e+09	3.20471e+09	4.11122e+09	4.11122e+09
81	5.15214e+09	8.78682e+09	8.68852e+09	8.34376e+09	9.14976e+09	1.48411e+10	2.16192e+10	1.40119e+10	1.5872e+10	1.24681e+10	1.24681e+10
82	4.38581e+10	2.70928e+10	2.24747e+10	4.47876e+10	5.66872e+10	7.24741e+10	9.18297e+10	7.30055e+10	7.69684e+10	6.84505e+10	6.84505e+10
83	2.04648e+10	2.62098e+10	3.4915e+10	1.69266e+10	2.00028e+10	2.99763e+10	3.43518e+10	2.6618e+10	2.94851e+10	3.29653e+10	3.29653e+10
84	3.16478e+09	2.75533e+09	3.27145e+09	3.23524e+09	3.21126e+09	3.00881e+09	3.71663e+09	3.29101e+09	3.15528e+09	3.2305e+09	3.2305e+09
85	3.45638e+09	4.5469e+09	5.61906e+09	3.8987e+09	4.14975e+09	4.11488e+09	4.6502e+09	3.49961e+09	4.35457e+09	5.00379e+09	5.00379e+09
86	5.89374e+08	8.80519e+08	1.10912e+09	5.13802e+08	6.1483e+08	9.3193e+08	8.80902e+08	6.85739e+08	7.96673e+08	9.7677e+08	9.7677e+08
87	6.64796e+10	6.5673e+10	7.85583e+10	7.4004e+10	7.41017e+10	7.63653e+10	7.22101e+10	7.86119e+10	7.73184e+10	8.02e+10	8.02e+10
88	6.15488e+10	7.03714e+10	6.55578e+10	8.14066e+10	8.91056e+10	1.08538e+11	1.2067e+11	1.11414e+11	1.06423e+11	1.15473e+11	1.15473e+11
89	5.02348e+08	4.45096e+08	2.80927e+08	8.42723e+08	5.86588e+08	6.05856e+08	6.03437e+08	6.09455e+08	6.737e+08	7.31193e+08	7.31193e+08
90	2.99667e+08	3.18111e+08	2.16808e+08	6.28128e+08	3.7778e+08	4.72197e+08	3.96493e+08	4.82948e+08	4.80776e+08	5.31699e+08	5.31699e+08
91	2.65383e+09	2.77475e+09	3.0804e+09	3.18353e+09	3.34132e+09	3.26757e+09	3.00125e+09	2.92431e+09	4.04823e+09	3.17308e+09	3.17308e+09
92	1.1525e+08	9.55721e+07	1.33755e+08	2.39882e+08	2.05191e+08	2.08461e+08	1.74696e+08	1.82351e+08	1.71263e+08	2.06126e+08	2.06126e+08
93	1.82708e+11	1.88911e+11	1.9555e+11	2.42766e+11	2.16478e+11	2.22327e+11	2.11728e+11	2.30144e+11	2.01392e+11	2.27544e+11	2.27544e+11
94	1.41996e+09	1.91255e+09	1.82834e+09	1.76032e+09	1.76728e+09	1.7174e+09	1.89615e+09	1.93463e+09	1.92226e+09	2.03505e+09	2.03505e+09
95	5.91905e+10	6.25905e+10	7.01356e+10	6.86293e+10	5.84502e+10	6.74032e+10	6.65885e+10	6.08756e+10	7.63181e+10	7.38e+10	7.38e+10
96	2.31481e+11	2.20738e+11	2.36585e+11	2.26006e+11	2.3809e+11	2.22848e+11	2.35391e+11	2.40666e+11	2.62141e+11	2.56971e+11	2.56971e+11
97	8.69677e+07	7.82287e+07	8.04403e+07	7.79963e+07	7.40027e+07	9.77704e+07	8.85941e+07	8.91854e+07	1.05398e+08	1.00365e+08	1.00365e+08
98	1.02704e+09	1.08235e+09	1.02813e+09	1.09091e+09	1.14384e+09	1.22147e+09	1.10983e+09	1.09667e+09	1.26479e+09	1.14513e+09	1.14513e+09
99	1.2219e+10	1.33127e+10	1.68959e+10	1.45416e+10	1.36368e+10	1.5945e+10	1.46058e+10	1.38596e+10	1.78144e+10	1.63871e+10	1.63871e+10
100	3.43017e+08	3.84873e+08	3.15952e+08	5.18246e+08	4.8077e+08	5.11747e+08	4.30474e+08	4.96241e+08	5.27574e+08	5.23492e+08	5.23492e+08
101	1.27018e+11	1.34952e+11	1.41873e+11	1.30159e+11	1.25599e+11	1.46259e+11	1.52272e+11	1.42634e+11	1.57919e+11	1.56647e+11	1.56647e+11
102	1.14074e+10	1.32565e+10	1.29372e+10	1.21138e+10	1.23937e+10	1.36029e+10	1.47393e+10	1.26938e+10	1.49414e+10	1.41538e+10	1.41538e+10
103	1.13006e+11	1.12152e+11	1.2899e+11	1.2218e+11	1.22111e+11	1.26462e+11	1.3372e+11	1.26044e+11	1.52875e+11	1.47062e+11	1.47062e+11
104	1.42753e+09	1.47165e+09	1.27069e+09	1.44825e+09	1.56625e+09	1.91278e+09	1.88208e+09	1.6181e+09	1.59904e+09	1.72219e+09	1.72219e+09
105	1.85184e+09	1.74133e+09	1.66813e+09	1.76214e+09	1.73641e+09	1.66392e+09	1.62139e+09	1.71241e+09	1.42918e+09	2.02264e+09	2.02264e+09
106	3.51169e+10	2.5479e+10	2.04909e+10	2.68701e+10	1.98365e+10	2.7488e+10	3.05976e+10	3.28962e+10	2.83692e+10	2.90847e+10	2.90847e+10
107	3.16058e+09	3.64896e+09	3.9991e+09	3.8279e+09	3.60873e+09	3.71029e+09	4.10606e+09	3.50742e+09	3.83291e+09	3.93223e+09	3.93223e+09
108	5.50868e+10	5.63393e+10	6.3579e+10	5.71363e+10	5.53936e+10	6.22808e+10	5.75194e+10	5.80869e+10	6.74854e+10	6.36057e+10	6.36057e+10
109	3.88578e+09	4.38033e+09	4.03491e+09	4.55884e+09	4.32393e+09	4.57932e+09	5.06766e+09	4.04127e+09	5.0828e+09	5.30866e+09	5.30866e+09
110	5.31505e+10	5.75869e+10	5.94195e+10	5.30843e+10	5.62295e+10	5.56905e+10	5.63563e+10	5.40453e+10	6.04297e+10	5.99945e+10	5.99945e+10
111	1.22214e+10	1.14091e+10	1.1436e+10	6.38353e+09	9.21243e+09	7.88722e+09	1.0113e+10	9.10426e+09	1.11866e+10	7.99992e+09	7.99992e+09
112	1.55921e+11	1.62848e+11	1.65504e+11	1.55793e+11	1.55218e+11	1.57987e+11	1.61418e+11	1.54297e+11	1.76021e+11	1.74197e+11	1.74197e+11
113	5.59596e+08	4.74346e+08	4.71063e+08	2.64265e+08	3.80396e+08	5.33452e+08	6.3608e+08	5.05367e+08	6.4399e+08	5.39413e+08	5.39413e+08
114	1.83229e+10	2.09455e+10	1.96595e+10	1.97532e+10	1.82816e+10	1.97786e+10	2.18169e+10	1.83815e+10	2.25226e+10	2.18208e+10	2.18208e+10
115	6.55928e+10	6.93571e+10	6.68476e+10	6.96154e+10	6.79473e+10	6.43172e+10	7.60361e+10	7.32535e+10	6.37835e+10	6.90044e+10	6.90044e+10
116	1.09858e+09	1.70461e+09	2.56299e+09	1.05925e+09	1.48134e+09	1.69122e+09	1.56966e+09	1.16126e+09	1.11531e+09	1.01894e+09	1.01894e+09
117	1.82834e+11	2.18283e+11	2.37947e+11	1.96492e+11	2.48209e+11	2.87369e+11	3.25988e+11	3.02623e+11	2.912e+11	2.76941e+11	2.76941e+11
118	3.62203e+10	3.83631e+10	3.95649e+10	3.94177e+10	3.74611e+10	4.1679e+10	4.554e+10	3.88326e+10	4.48588e+10	4.40624e+10	4.40624e+10
119	3.69877e+09	5.44062e+09	5.38833e+09	8.00556e+09	4.8598e+09	5.12474e+09	5.72807e+09	3.3809e+09	4.89037e+09	6.2609e+09	6.2609e+09
120	4.80886e+09	4.65668e+09	4.44688e+09	4.57614e+09	4.64741e+09	4.37364e+09	5.3674e+09	5.8051e+09	5.95669e+09	5.26545e+09	5.26545e+09
121	1.95751e+10	2.03064e+10	2.18059e+10	2.06686e+10	1.68141e+10	1.96793e+10	2.04869e+10	1.96226e+10	2.25194e+10	2.30567e+10	2.30567e+10
122	8.20424e+09	1.07576e+10	6.88582e+09	4.59168e+09	1.01098e+10	8.88605e+09	1.04416e+10	8.54406e+09	1.11078e+10	9.69882e+09	9.69882e+09
123	7.21723e+10	7.43059e+10	7.47257e+10	7.64594e+10	6.73768e+10	7.6677e+10	8.29788e+10	7.31549e+10	8.50787e+10	7.96485e+10	7.96485e+10
124	3.09986e+09	4.87224e+09	3.69245e+09	2.87187e+09	3.72954e+09	3.73836e+09	4.1277e+09	3.18735e+09	4.39388e+09	3.69793e+09	3.69793e+09
125	3.43516e+08	3.77202e+08	3.33585e+08	3.66942e+08	3.88163e+08	3.59199e+08	3.94275e+08	3.52479e+08	3.36145e+08	3.26553e+08	3.26553e+08
126	8.138e+11	8.70912e+11	8.87748e+11	9.3381e+11	8.45138e+11	8.42788e+11	8.65906e+11	8.69839e+11	8.79162e+11	8.66709e+11	8.66709e+11
127	0	0	0	0	0	0	0	0	0	0	0
128	5.01953e+08	3.66632e+08	3.34388e+08	2.03786e+08	3.7283e+08	4.27493e+08	5.6551e+08	5.98101e+08	7.27334e+08	5.19241e+08	5.19241e+08
129	2.04884e+10	2.50248e+10	1.97085e+10	2.14994e+10	2.07016e+10	2.09545e+10	2.33846e+10	2.10146e+10	2.08609e+10	2.37675e+10	2.37675e+10
130	1.09063e+09	1.06372e+09	1.19156e+09	1.26787e+09	1.29823e+09	1.20243e+09	1.31492e+09	1.28973e+09	1.23462e+09	1.19636e+09	1.19636e+09
131	0	0	0	0	0	0	0	0	0	0	0
132	1.84708e+09	2.03124e+09	2.37544e+09	2.33609e+09	2.85514e+09	3.49727e+09	2.55978e+09	2.77646e+09	2.38038e+09	2.21117e+09	2.21117e+09
133	2.01296e+09	2.06365e+09	2.24987e+09	2.40645e+09	2.47445e+09	2.34629e+09	2.10039e+09	2.39853e+09	2.26731e+09	2.31428e+09	2.31428e+09
134	8.14169e+09	6.51083e+09	5.81312e+09	7.33724e+09	6.35159e+09	7.28025e+09	9.16597e+09	6.847e+09	7.41858e+09	8.38542e+09	8.38542e+09
135	8.74254e+10	9.17872e+10	1.00436e+11	1.42384e+11	1.05654e+11	1.0959e+11	1.13667e+11	1.19766e+11	1.19764e+11	1.39056e+11	1.39056e+11
136	5.18829e+10	5.43757e+10	5.22704e+10	5.58131e+10	4.50533e+10	5.70493e+10	5.43761e+10	5.54191e+10	5.39342e+10	5.75022e+10	5.75022e+10
137	9.42054e+10	9.51191e+10	9.22325e+10	9.75046e+10	7.45881e+10	9.58961e+10	9.97899e+10	9.53516e+10	9.60807e+10	1.0461e+11	1.0461e+11
138	0	0	0	0	0	0	0	0	0	0	0
139	2.59407e+10	2.40529e+10	2.20448e+10	2.3943e+10	2.56444e+10	2.63453e+10	2.57567e+10	2.42812e+10	2.43814e+10	2.60288e+10	2.60288e+10
140	2.53169e+10	2.42142e+10	2.70545e+10	1.29908e+10	1.6971e+10	2.01446e+10	1.84458e+10	1.90164e+10	1.92333e+10	1.74625e+10	1.74625e+10
141	3.33636e+08	1.25221e+08	1.0098e+08	1.48143e+08	2.02724e+08	2.21435e+08	2.69144e+08	2.33639e+08	2.62422e+08	3.16123e+08	3.16123e+08
142	4.11523e+09	4.30751e+09	2.95176e+09	2.59089e+09	3.57827e+09	4.05016e+09	4.57118e+09	3.82103e+09	4.58081e+09	4.19492e+09	4.19492e+09
143	2.90417e+10	2.94325e+10	2.43682e+10	3.06129e+10	1.68275e+10	2.53662e+10	2.1402e+10	1.91522e+10	2.03923e+10	2.95484e+10	2.95484e+10
144	4.70509e+09	8.44122e+09	7.45616e+09	8.21095e+09	6.83482e+09	7.05e+09	9.10958e+09	6.34269e+09	8.29196e+09	8.43803e+09	8.43803e+09
145	5.40695e+10	6.9804e+10	6.09528e+10	6.84376e+10	6.31619e+10	6.70645e+10	6.55033e+10	6.36825e+10	5.66522e+10	6.27193e+10	6.27193e+10
146	4.45147e+10	4.54339e+10	4.36624e+10	5.24403e+10	5.19089e+10	5.10762e+10	5.15532e+10	4.66214e+10	4.97074e+10	5.27751e+10	5.27751e+10
147	3.23819e+09	3.8703e+09	4.98523e+09	4.28159e+09	4.66137e+09	3.54798e+09	2.07689e+09	2.74218e+09	3.67396e+09	3.88403e+09	3.88403e+09
148	1.4844e+10	1.60962e+10	1.33035e+10	1.31241e+10	1.07788e+10	9.50227e+09	7.40115e+09	8.18902e+09	7.68786e+09	9.87e+09	9.87e+09
149	1.53053e+10	1.74117e+10	1.52314e+10	1.68281e+10	1.52169e+10	1.76069e+10	1.95087e+10	1.64695e+10	1.42683e+10	1.63743e+10	1.63743e+10
150	8.30417e+08	8.76499e+08	8.16677e+08	1.02049e+09	7.65053e+08	1.0735e+09	1.1545e+09	9.46448e+08	1.16996e+09	1.11935e+09	1.11935e+09
151	2.25018e+10	2.21787e+10	2.06536e+10	2.44598e+10	1.81939e+10	2.24768e+10	2.51379e+10	2.32568e+10	1.97626e+10	2.08666e+10	2.08666e+10
152	2.08681e+10	2.14427e+10	2.44698e+10	2.67781e+10	2.58238e+10	2.40043e+10	2.35618e+10	2.21455e+10	2.35771e+10	2.28024e+10	2.28024e+10
153	1.4188e+09	1.54521e+09	1.49847e+09	1.48132e+09	1.6318e+09	1.71378e+09	1.36853e+09	1.55811e+09	1.11788e+09	1.18586e+09	1.18586e+09
154	0	0	0	0	0	0	0	0	0	0	0
155	1.34622e+09	1.70128e+09	1.0558e+09	1.35463e+09	6.65681e+08	5.32069e+08	4.26496e+08	6.00994e+08	1.88237e+08	4.62578e+08	4.62578e+08
156	6.89574e+07	5.89183e+07	5.8555e+07	6.01774e+07	5.35519e+07	6.45607e+07	5.46011e+07	6.06078e+07	4.96814e+07	5.70412e+07	5.70412e+07
157	4.90877e+10	6.72096e+10	6.5772e+10	6.01796e+10	6.18228e+10	7.08751e+10	6.71845e+10	5.10818e+10	5.69453e+10	5.67908e+10	5.67908e+10
158	4.89573e+10	4.83671e+10	4.91097e+10	5.4642e+10	5.43371e+10	5.67994e+10	5.41081e+10	5.20055e+10	5.36633e+10	4.90365e+10	4.90365e+10
159	1.28895e+10	9.42499e+09	8.1966e+09	8.54777e+09	9.85705e+09	7.48541e+09	9.27652e+09	9.61111e+09	1.08728e+10	1.02641e+10	1.02641e+10
160	1.50193e+10	1.4615e+10	1.05584e+10	8.8456e+09	1.09225e+10	8.64927e+09	1.04041e+10	8.70215e+09	9.34555e+09	9.6868e+09	9.6868e+09
161	1.72716e+10	1.62003e+10	9.53218e+09	4.9056e+09	5.458e+09	5.12445e+09	4.28325e+09	5.11233e+09	4.59057e+09	4.99539e+09	4.99539e+09
162	3.15838e+10	3.44096e+10	3.73412e+10	3.53611e+10	3.25432e+10	4.00812e+10	5.44444e+10	3.77432e+10	4.03033e+10	3.27373e+10	3.27373e+10
163	2.20701e+10	6.50608e+10	2.00733e+10	7.20163e+07	-3.9167e+06	4.3647e+07	9.95998e+07	6.52361e+07	5.68535e+09	8.377e+08	8.377e+08
164	1.65319e+11	1.64548e+11	1.65373e+11	1.82435e+11	1.64111e+11	1.87899e+11	1.58589e+11	2.10387e+11	1.76465e+11	1.89488e+11	1.89488e+11
165	1.14993e+11	1.21857e+11	1.10823e+11	1.19918e+11	1.07774e+11	1.25715e+11	1.38551e+11	1.22704e+11	1.10091e+11	1.13352e+11	1.13352e+11
166	7.04473e+08	5.25205e+08	3.19805e+08	4.34679e+08	4.7178e+08	3.31359e+08	3.94881e+08	4.6846e+08	3.83045e+08	5.07869e+08	5.07869e+08
167	1.53958e+11	1.59329e+11	1.4646e+11	1.60258e+11	1.41739e+11	1.60935e+11	1.48131e+11	1.613e+11	1.44193e+11	1.39275e+11	1.39275e+11
168	2.5085e+10	3.06904e+10	3.00123e+10	2.81382e+10	2.97407e+10	3.81997e+10	3.76332e+10	3.16022e+10	2.4447e+10	3.00064e+10	3.00064e+10
169	7.28225e+10	7.44371e+10	7.45304e+10	8.11836e+10	7.0665e+10	7.61351e+10	7.64002e+10	7.13962e+10	6.24611e+10	6.23186e+10	6.23186e+10
170	8.36355e+10	8.703e+10	8.69493e+10	8.40785e+10	8.39324e+10	7.94822e+10	9.12929e+10	7.75394e+10	7.6586e+10	7.83136e+10	7.83136e+10
171	2.22965e+09	2.17325e+09	2.25131e+09	1.82851e+09	2.12108e+09	1.82772e+09	2.02841e+09	1.65475e+09	1.88347e+09	1.64698e+09	1.64698e+09
172	1.08669e+10	1.03038e+10	1.2069e+10	1.20394e+10	1.04494e+10	1.40987e+10	1.26318e+10	1.46346e+10	1.23147e+10	1.21826e+10	1.21826e+10
173	9.36275e+09	2.49677e+10	1.85993e+10	5.88067e+09	1.12813e+09	7.4794e+08	9.07294e+08	1.00685e+09	1.24777e+09	1.02761e+09	1.02761e+09
174	1.46374e+10	1.1139e+10	1.37014e+10	1.34195e+10	1.15801e+10	1.46183e+10	1.16132e+10	1.17046e+10	9.98561e+09	9.44689e+09	9.44689e+09
175	1.91132e+09	1.96829e+09	1.72386e+09	1.682e+09	1.89268e+09	1.40942e+09	1.84267e+09	1.7224e+09	1.52045e+09	1.65849e+09	1.65849e+09
176	1.05638e+10	1.13989e+10	8.86472e+09	8.11945e+09	9.02132e+09	7.30653e+09	8.82386e+09	7.62964e+09	7.20209e+09	7.15248e+09	7.15248e+09
177	4.65886e+10	5.66253e+10	5.62047e+10	5.45954e+10	4.97308e+10	6.38149e+10	6.49048e+10	5.9014e+10	6.55596e+10	6.34535e+10	6.34535e+10
178	2.42267e+08	7.90319e+08	3.50385e+08	4.12417e+08	4.20582e+08	6.98229e+08	9.63493e+08	5.38817e+08	5.93479e+08	6.4151e+08	6.4151e+08
179	4.11147e+08	4.38805e+08	4.23264e+08	4.15494e+08	4.73381e+08	3.88335e+08	4.51036e+08	4.36598e+08	4.15418e+08	4.6772e+08	4.6772e+08
180	1.04442e+11	8.14876e+10	6.4588e+10	7.97914e+10	8.23466e+10	8.40388e+10	8.92696e+10	8.27276e+10	8.35926e+10	1.03112e+11	1.03112e+11
181	4.39035e+09	4.37783e+09	4.34033e+09	5.18521e+09	4.05068e+09	6.02466e+09	4.39877e+09	5.65167e+09	4.89264e+09	4.97375e+09	4.97375e+09
182	6.44389e+08	6.83587e+08	5.93873e+08	5.7995e+08	6.57419e+08	5.57017e+08	5.8562e+08	6.32024e+08	5.6294e+08	7.12314e+08	7.12314e+08
183	1.54327e+09	1.64128e+09	1.22608e+09	1.27347e+09	1.30046e+09	1.08778e+09	1.20635e+09	1.30547e+09	1.19983e+09	1.38827e+09	1.38827e+09
184	2.26435e+10	2.01832e+10	1.42753e+10	1.28944e+10	1.46922e+10	2.16233e+10	2.24447e+10	1.80046e+10	1.72904e+10	1.95991e+10	1.95991e+10
185	3.12617e+11	3.18829e+11	2.94794e+11	2.891e+11	3.14696e+11	3.28416e+11	2.98877e+11	2.93751e+11	2.81846e+11	2.90978e+11	2.90978e+11
186	4.34785e+08	5.40741e+08	6.50139e+08	3.29463e+08	6.23902e+08	6.61656e+08	7.70465e+08	6.70339e+08	4.98487e+08	6.35283e+08	6.35283e+08
187	2.50191e+09	2.69629e+09	1.79055e+09	1.70679e+09	2.45658e+09	1.34573e+09	1.57768e+09	1.56383e+09	1.48691e+09	1.53533e+09	1.53533e+09
188	8.17107e+09	8.45708e+09	8.23559e+09	1.00724e+10	8.37842e+09	9.68704e+09	7.74801e+09	8.65488e+09	8.68499e+09	8.76658e+09	8.76658e+09
189	3.6255e+09	2.26241e+09	1.78538e+09	1.5138e+09	1.57401e+09	1.48568e+09	1.24761e+09	2.10116e+09	1.97946e+09	1.57635e+09	1.57635e+09
190	3.96636e+07	5.53071e+07	3.81073e+07	3.56013e+07	3.19108e+07	2.59846e+07	2.66542e+07	4.73683e+07	2.76273e+07	5.05592e+07	5.05592e+07
191	2.29622e+10	3.15627e+10	3.18852e+10	3.15435e+10	3.8257e+10	2.64237e+10	3.11712e+10	3.55357e+10	3.36566e+10	4.09625e+10	4.09625e+10
192	3.67917e+07	3.44704e+07	4.23713e+07	2.80057e+07	2.42803e+07	2.19881e+07	2.48967e+07	2.20501e+07	2.08006e+07	2.06474e+07	2.06474e+07
193	1.58662e+11	2.70171e+11	1.96012e+11	1.38635e+11	9.81819e+10	6.3255e+10	4.35702e+10	4.33361e+10	4.60694e+10	4.67937e+10	4.67937e+10
194	7.86996e+08	6.98069e+08	7.01936e+08	7.75593e+08	7.44029e+08	8.23991e+08	6.51816e+08	7.14982e+08	6.23697e+08	6.99586e+08	6.99586e+08
195	6.3372e+08	5.55312e+08	7.63114e+08	4.86813e+08	5.37278e+08	9.65528e+08	7.05332e+08	6.75928e+08	6.38845e+08	5.0264e+08	5.0264e+08
196	1.34654e+10	1.50052e+10	1.30231e+10	1.32919e+10	1.16335e+10	1.43684e+10	1.81112e+10	1.33627e+10	1.12947e+10	1.24591e+10	1.24591e+10
197	1.14281e+08	1.132e+08	1.20599e+08	8.69481e+07	1.46157e+08	9.60254e+07	1.11579e+08	9.22526e+07	8.57213e+07	7.9396e+07	7.9396e+07
198	2.24879e+08	1.96293e+08	2.01751e+08	2.25896e+08	2.07962e+08	2.41809e+08	1.83697e+08	2.09578e+08	1.76128e+08	1.95571e+08	1.95571e+08
199	2.51878e+08	2.49957e+08	1.05293e+08	9.52404e+07	3.94967e+07	1.89164e+08	1.86949e+08	7.77567e+07	1.12e+08	1.63783e+08	1.63783e+08
200	0	0	0	0	0	0	0	0	0	0	0
201	1.1146e+09	9.80372e+08	1.03789e+09	1.18164e+09	1.01439e+09	1.19436e+09	1.00516e+09	1.07564e+09	8.48067e+08	9.69067e+08	9.69067e+08
202	7.82361e+10	8.00476e+10	6.93197e+10	7.34213e+10	9.89061e+10	8.68228e+10	6.65041e+10	7.19493e+10	7.80154e+10	7.36959e+10	7.36959e+10
203	1.33685e+10	1.64801e+10	1.16407e+10	1.23811e+10	1.24927e+10	9.46532e+09	1.33717e+10	1.87526e+10	1.34294e+10	1.19712e+10	1.19712e+10
204	6.01825e+07	3.30053e+07	5.31222e+07	4.59152e+07	5.32859e+07	7.46994e+07	6.76308e+07	6.00065e+07	5.18711e+07	6.71758e+07	6.71758e+07
205	1.15551e+10	1.16965e+10	1.3941e+10	1.21187e+10	1.1756e+10	1.39488e+10	1.12366e+10	1.38557e+10	1.19103e+10	1.46589e+10	1.46589e+10
206	5.30789e+09	4.6013e+09	4.30161e+09	4.89679e+09	4.66631e+09	5.12574e+09	3.84901e+09	4.26825e+09	5.70114e+09	5.80422e+09	5.80422e+09
207	1.89029e+11	1.969e+11	2.15717e+11	1.85776e+11	2.32525e+11	1.99613e+11	2.16234e+11	2.42041e+11	2.09158e+11	2.30751e+11	2.30751e+11
208	6.00439e+08	4.65603e+08	6.06023e+08	4.23167e+08	7.45783e+08	8.02149e+08	8.26804e+08	7.00213e+08	8.65032e+08	9.18348e+08	9.18348e+08
209	2.1317e+07	2.90047e+07	4.83213e+07	1.28308e+07	1.06905e+07	2.77993e+07	3.01073e+07	1.843e+07	2.98343e+07	4.28672e+07	4.28672e+07
210	1.40762e+08	9.14656e+07	1.10121e+08	1.12785e+08	1.1077e+08	1.62972e+08	1.31858e+08	1.36872e+08	1.39182e+08	1.44385e+08	1.44385e+08
211	1.13292e+09	1.00966e+09	1.03271e+09	8.77299e+08	1.32034e+09	1.46747e+09	1.35926e+09	1.25479e+09	1.50603e+09	1.48797e+09	1.48797e+09
212	1.10016e+08	1.27487e+08	1.01961e+08	1.54183e+08	1.03152e+08	1.89225e+08	1.22071e+08	1.73667e+08	2.07019e+08	2.32015e+08	2.32015e+08
213	1.10146e+08	1.23566e+08	1.02211e+08	1.11055e+08	1.30262e+08	1.49165e+08	1.28993e+08	1.24961e+08	1.48536e+08	1.21124e+08	1.21124e+08
214	2.47999e+07	2.38543e+07	2.15138e+07	2.27595e+07	3.02147e+07	3.22295e+07	2.16805e+07	2.46473e+07	2.77511e+07	2.11335e+07	2.11335e+07
215	3.4696e+10	2.36335e+10	3.00127e+10	3.63532e+10	3.00551e+10	3.01821e+10	3.49887e+10	3.62119e+10	4.06619e+10	3.85456e+10	3.85456e+10
216	2.69473e+08	3.6377e+08	2.608e+08	3.45447e+08	3.49763e+08	3.27623e+08	3.68912e+08	3.26328e+08	3.67427e+08	3.29317e+08	3.29317e+08
217	1.81716e+10	1.0065e+10	9.78578e+09	8.48913e+09	1.28205e+10	1.26563e+10	1.02986e+10	1.59114e+10	1.09172e+10	1.31638e+10	1.31638e+10
218	3.64937e+10	3.78515e+10	3.80575e+10	3.60748e+10	3.97955e+10	3.50487e+10	3.26425e+10	4.06181e+10	3.84935e+10	4.40474e+10	4.40474e+10
219	3.13021e+10	3.90145e+10	3.93689e+10	4.26023e+10	4.39342e+10	4.13662e+10	3.41064e+10	3.90888e+10	3.94648e+10	3.5629e+10	3.5629e+10
220	3.68848e+07	2.91651e+07	2.97454e+07	2.90585e+07	3.60482e+07	5.30942e+07	2.76001e+07	4.42602e+07	4.55835e+07	2.49973e+07	2.49973e+07
221	1.35582e+11	1.59472e+11	1.41681e+11	1.46063e+11	1.60158e+11	1.55738e+11	1.40461e+11	1.55763e+11	1.6118e+11	1.58428e+11	1.58428e+11
222	7.44158e+08	5.84375e+08	1.55903e+08	2.71338e+08	3.27867e+08	4.94281e+08	4.40201e+08	4.17591e+08	4.03241e+08	5.11334e+08	5.11334e+08
223	2.04857e+09	7.73403e+07	8.93185e+07	7.75633e+08	3.82809e+08	6.16105e+08	1.96069e+08	1.75819e+08	1.90536e+08	7.73033e+07	7.73033e+07
224	4.72563e+09	3.61723e+09	3.7375e+09	3.34083e+09	4.98936e+09	5.13959e+09	4.00934e+09	4.61713e+09	4.15286e+09	4.35493e+09	4.35493e+09
225	8.60986e+10	8.72118e+10	9.93703e+10	8.37339e+10	9.48471e+10	8.861e+10	8.73494e+10	9.29691e+10	8.5016e+10	8.48268e+10	8.48268e+10
226	3.09579e+08	2.52078e+08	2.52503e+08	2.07998e+08	9.93831e+07	1.40857e+08	2.41797e+08	1.59028e+08	1.64692e+08	2.40744e+08	2.40744e+08
227	4.74645e+09	3.35888e+09	3.1818e+09	2.49259e+09	2.66298e+09	1.97994e+09	2.40963e+09	2.05049e+09	2.71137e+09	2.82306e+09	2.82306e+09
228	7.36212e+10	7.24005e+10	7.86032e+10	8.90328e+10	9.9375e+10	8.71137e+10	8.43623e+10	9.46643e+10	8.39226e+10	8.17676e+10	8.17676e+10
229	4.56208e+10	3.12265e+10	2.52573e+10	2.74898e+10	2.47988e+10	2.63117e+10	2.81364e+10	2.46965e+10	2.2061e+10	2.47387e+10	2.47387e+10
230	4.96839e+07	2.70132e+08	1.62062e+07	267921	26291.2	4.7546e+06	5.25424e+07	1.11002e+06	2.48053e+07	2.72783e+08	2.72783e+08
231	9.61769e+10	1.01579e+11	9.70657e+10	1.05542e+11	1.00248e+11	9.65808e+10	9.23751e+10	9.85661e+10	1.00248e+11	9.9291e+10	9.9291e+10
232	2.69671e+10	2.30482e+10	2.54861e+10	2.04608e+10	2.70791e+10	2.63224e+10	2.43975e+10	2.71519e+10	2.31153e+10	2.36019e+10	2.36019e+10
233	1.92727e+09	1.40641e+09	1.64346e+09	1.29295e+09	1.36673e+09	2.02694e+09	1.67213e+09	1.87784e+09	1.86842e+09	2.43268e+09	2.43268e+09
234	2.40862e+11	2.95248e+11	2.93644e+11	2.54377e+11	2.88166e+11	2.7748e+11	2.75486e+11	2.88526e+11	2.63909e+11	2.87574e+11	2.87574e+11
235	2.00299e+10	2.14395e+10	2.88841e+10	1.887e+10	1.47261e+10	2.32708e+10	1.54747e+10	2.12165e+10	2.26642e+10	2.25647e+10	2.25647e+10
236	1.30615e+10	9.74874e+09	5.85036e+09	1.16573e+10	9.91424e+09	8.25951e+09	8.42615e+09	7.996e+09	6.56983e+09	7.80081e+09	7.80081e+09
237	1.63856e+10	1.59288e+10	1.49836e+10	2.04761e+10	1.70645e+10	1.69534e+10	1.47166e+10	1.5037e+10	1.86209e+10	1.43946e+10	1.43946e+10
238	6.1375e+09	4.68395e+09	5.58729e+09	5.0384e+09	6.09279e+09	7.23597e+09	7.44941e+09	4.56235e+09	3.08807e+09	6.00502e+09	6.00502e+09
239	6.10128e+08	3.43253e+08	7.63122e+08	3.95033e+08	3.19362e+08	3.90114e+08	4.88531e+08	8.35726e+08	1.62482e+08	2.09936e+08	2.09936e+08
240	2.02412e+10	1.99493e+10	2.06241e+10	2.31991e+10	2.19978e+10	2.56098e+10	2.28961e+10	2.23975e+10	2.3564e+10	2.30207e+10	2.30207e+10
241	5.88598e+10	5.85864e+10	8.01239e+10	8.72795e+10	7.11571e+10	8.51872e+10	8.16975e+10	8.79471e+10	7.70215e+10	8.65101e+10	8.65101e+10
242	3.42183e+10	2.55571e+10	2.0375e+10	2.79032e+10	2.09329e+10	3.1388e+10	2.41333e+10	2.22365e+10	2.37109e+10	2.37323e+10	2.37323e+10
243	3.22054e+08	2.08466e+08	1.96593e+08	2.42123e+08	2.15589e+08	2.24558e+08	2.15198e+08	1.88994e+08	2.30145e+08	1.63455e+08	1.63455e+08
244	3.57107e+08	2.18425e+08	2.06813e+08	2.38793e+08	2.27579e+08	2.33426e+08	2.30776e+08	1.97928e+08	2.36184e+08	1.70144e+08	1.70144e+08
245	1.20763e+09	1.72542e+09	1.11079e+09	1.05072e+09	1.17798e+09	1.34086e+09	1.53392e+09	8.15177e+08	7.33368e+08	1.02091e+09	1.02091e+09
246	1.89652e+08	2.18813e+08	1.89093e+08	2.07981e+08	1.65327e+08	2.66601e+08	2.19636e+08	1.45129e+08	1.2759e+08	1.84987e+08	1.84987e+08
247	7.42763e+08	1.6895e+08	1.29188e+09	2.74252e+08	1.60452e+08	3.94659e+08	2.26837e+08	1.28611e+08	3.65724e+07	3.64369e+08	3.64369e+08
248	1.44023e+08	8.89091e+07	8.50111e+07	9.90857e+07	9.45185e+07	9.71353e+07	9.71433e+07	8.18812e+07	9.65379e+07	7.1954e+07	7.1954e+07
249	7.17639e+08	9.66959e+08	6.63777e+08	8.12748e+08	7.1916e+08	7.96019e+08	9.62171e+08	6.60177e+08	5.20822e+08	6.33947e+08	6.33947e+08
250	6.18681e+08	8.9979e+08	1.44992e+09	8.13466e+08	1.10273e+09	7.07585e+08	1.36214e+09	4.48829e+08	3.69643e+08	1.01805e+09	1.01805e+09
251	1.24033e+09	1.3586e+09	1.10021e+09	1.21159e+09	4.29488e+08	1.01968e+09	1.42538e+09	1.31513e+09	2.63604e+09	1.77214e+09	1.77214e+09
252	1.02111e+10	1.2114e+10	1.18049e+10	1.11199e+10	1.04006e+10	1.34175e+10	1.09857e+10	1.04728e+10	1.28527e+10	1.23707e+10	1.23707e+10
253	3.45485e+09	4.48038e+09	4.32694e+09	3.04872e+09	3.41068e+09	3.25168e+09	3.59996e+09	4.70274e+09	4.75602e+09	4.46577e+09	4.46577e+09
254	1.15728e+11	1.07875e+11	1.02151e+11	1.22622e+11	1.10514e+11	1.227e+11	1.09665e+11	1.12878e+11	1.25711e+11	1.07691e+11	1.07691e+11
255	7.30781e+11	7.81422e+11	7.85535e+11	7.48695e+11	7.3281e+11	7.18587e+11	7.70572e+11	7.28537e+11	7.26869e+11	7.51408e+11	7.51408e+11
256	1.55893e+11	1.13624e+11	1.2358e+11	1.25381e+11	1.10079e+11	1.10999e+11	1.0264e+11	1.08541e+11	1.15121e+11	1.07154e+11	1.07154e+11
257	5.92861e+09	2.93294e+09	2.92798e+09	3.68818e+09	3.85107e+09	3.6219e+09	3.64399e+09	2.97553e+09	3.62439e+09	2.66415e+09	2.66415e+09
258	6.16873e+09	5.00603e+09	6.21085e+09	4.13071e+09	3.98753e+09	6.58917e+09	6.18812e+09	4.08302e+09	3.13361e+09	5.2187e+09	5.2187e+09
259	1.5086e+11	1.33025e+11	1.39245e+11	1.40956e+11	1.35682e+11	1.33086e+11	1.4453e+11	1.38382e+11	1.33428e+11	1.37676e+11	1.37676e+11
260	1.33533e+11	1.35687e+11	1.59012e+11	1.58723e+11	1.36089e+11	1.63224e+11	1.52879e+11	1.4645e+11	1.47889e+11	1.49559e+11	1.49559e+11
261	8.25779e+09	4.73862e+09	4.85249e+09	5.18167e+09	5.28789e+09	5.41007e+09	5.24151e+09	4.10353e+09	5.45055e+09	4.90564e+09	4.90564e+09
262	1.45615e+08	1.42427e+08	5.71408e+08	5.78994e+08	5.52365e+08	8.13568e+08	5.47032e+08	2.90301e+08	2.74328e+08	2.22293e+08	2.22293e+08
263	1.8801e+09	2.98605e+09	2.83857e+09	2.95958e+09	2.21069e+09	1.99693e+09	3.21727e+09	3.14162e+09	1.73978e+09	2.9058e+09	2.9058e+09
264	1.49451e+08	8.38474e+07	9.16924e+07	9.86142e+07	9.78073e+07	9.27768e+07	8.96472e+07	6.49657e+07	9.46402e+07	9.03482e+07	9.03482e+07
265	2.33053e+08	1.35966e+08	1.35639e+08	1.41151e+08	1.5484e+08	1.81e+08	1.68579e+08	1.17248e+08	1.61722e+08	1.69245e+08	1.69245e+08
266	6.9521e+10	7.05118e+10	6.4754e+10	7.13329e+10	6.95721e+10	8.01297e+10	7.57471e+10	7.39189e+10	7.53651e+10	8.14536e+10	8.14536e+10
267	3.25524e+09	3.18668e+09	4.4773e+09	4.37113e+09	4.44725e+09	5.34e+09	4.31589e+09	3.01113e+09	2.53297e+09	3.17179e+09	3.17179e+09
268	1.7749e+09	1.67177e+09	2.02446e+09	1.89736e+09	1.90853e+09	2.31815e+09	2.41396e+09	3.0811e+09	3.43751e+09	2.68393e+09	2.68393e+09
269	5.37231e+06	5.73471e+06	1.23333e+07	2.07741e+07	1.16629e+07	1.22895e+07	1.53444e+07	1.18304e+07	1.38218e+07	1.64301e+07	1.64301e+07
270	7.87982e+07	5.37007e+07	5.47043e+07	6.02855e+07	5.95202e+07	5.45764e+07	5.3282e+07	3.80649e+07	5.28964e+07	5.36837e+07	5.36837e+07
271	8.89508e+09	7.8465e+09	1.01199e+10	1.15174e+10	1.05463e+10	1.38411e+10	1.06601e+10	8.12454e+09	6.35217e+09	7.56144e+09	7.56144e+09
272	6.88378e+09	4.98601e+09	1.08687e+10	6.43223e+09	6.6237e+09	8.32131e+09	6.55949e+09	4.41092e+09	3.12594e+09	5.31652e+09	5.31652e+09
273	1.53601e+09	1.25716e+09	1.67791e+09	1.62715e+09	1.34667e+09	1.36043e+09	1.66687e+09	1.3137e+09	1.20761e+09	1.544e+09	1.544e+09
274	1.42291e+08	1.64521e+08	2.09999e+08	1.92222e+08	1.62068e+08	1.72639e+08	2.24599e+08	1.74478e+08	1.76941e+08	1.85924e+08	1.85924e+08
275	1.74965e+06	1.88456e+06	1.63781e+06	1.67511e+06	1.30891e+06	1.60975e+06	2.33231e+06	2.20285e+06	1.70889e+06	1.62495e+06	1.62495e+06
276	9.62848e+06	6.02965e+07	2.92227e+08	1.06509e+06	4.19156e+08	806281	1.56987e+06	1.95194e+08	5.18998e+08	2.15331e+08	2.15331e+08
277	339049	619029	798205	1.47434e+06	460875	482842	1.14031e+07	419982	8.44448e+06	3.01462e+06	3.01462e+06
278	7.41913e+09	6.25992e+09	6.32419e+09	7.31893e+09	7.11377e+09	8.27691e+09	7.71499e+09	7.28402e+09	6.1941e+09	6.29409e+09	6.29409e+09
279	5.16526e+10	3.68061e+10	4.02472e+10	4.26141e+10	4.36012e+10	4.62373e+10	4.44869e+10	4.05819e+10	4.16591e+10	4.13646e+10	4.13646e+10
280	1.18643e+08	6.99208e+07	5.89653e+07	6.51476e+07	7.50187e+07	8.47672e+07	5.91499e+07	6.25105e+07	8.69393e+07	7.6583e+07	7.6583e+07
281	4.84977e+08	3.88871e+08	3.54668e+08	4.82057e+08	3.42439e+08	4.32225e+08	6.62637e+08	5.93717e+08	1.05e+09	7.69137e+08	7.69137e+08
282	9.01996e+09	1.18873e+10	9.52684e+09	9.64439e+09	9.56139e+09	8.46266e+09	1.10129e+10	1.00084e+10	9.46489e+09	1.15995e+10	1.15995e+10
283	2.98682e+10	2.33402e+10	2.15718e+10	2.0689e+10	1.9565e+10	2.39108e+10	2.30767e+10	2.26166e+10	2.20932e+10	2.31366e+10	2.31366e+10
284	1.50064e+10	1.17569e+10	1.56667e+10	1.57079e+10	1.31212e+10	1.64268e+10	1.37783e+10	7.79107e+09	6.10594e+09	7.03912e+09	7.03912e+09
285	6.02592e+08	4.92475e+08	5.24853e+08	5.80743e+08	5.40204e+08	5.94644e+08	6.21423e+08	5.10063e+08	5.18492e+08	5.5799e+08	5.5799e+08
286	5.44709e+09	4.95089e+09	5.96076e+09	5.4298e+09	4.34096e+09	4.45738e+09	3.92093e+09	4.67984e+09	4.63662e+09	4.71268e+09	4.71268e+09
287	6.31454e+09	6.8416e+09	6.44373e+09	6.75982e+09	6.06792e+09	6.26622e+09	6.23291e+09	7.17966e+09	5.27961e+09	7.55696e+09	7.55696e+09
288	3.12074e+10	3.50823e+10	3.68898e+10	2.69406e+10	4.01634e+10	3.98708e+10	3.88998e+10	3.56665e+10	3.56088e+10	3.85506e+10	3.85506e+10
289	9.48645e+10	8.25195e+10	8.98494e+10	8.44209e+10	9.56478e+10	8.85039e+10	9.04878e+10	8.97796e+10	8.66479e+10	1.02548e+11	1.02548e+11
290	6.63451e+10	6.98183e+10	7.28842e+10	7.4146e+10	7.03738e+10	7.48807e+10	7.29578e+10	5.9605e+10	5.4602e+10	5.98903e+10	5.98903e+10
291	5.76437e+09	5.32389e+09	6.39906e+09	6.28037e+09	6.28491e+09	5.99554e+09	6.00157e+09	6.20521e+09	5.81132e+09	6.38329e+09	6.38329e+09
292	7.01166e+10	7.12942e+10	7.62993e+10	7.40937e+10	7.48286e+10	7.54177e+10	7.46555e+10	7.66455e+10	7.16482e+10	7.90157e+10	7.90157e+10
293	5.03745e+10	4.61444e+10	4.07749e+10	4.66349e+10	4.89937e+10	3.94474e+10	4.11944e+10	4.3581e+10	4.54506e+10	4.36601e+10	4.36601e+10
294	7.86314e+09	7.75282e+09	8.56371e+09	8.96795e+09	7.38994e+09	7.94337e+09	8.51838e+09	7.50513e+09	7.3727e+09	6.9699e+09	6.9699e+09
295	6.12356e+11	5.07329e+11	4.95304e+11	5.49486e+11	4.78192e+11	4.88037e+11	4.87878e+11	4.77926e+11	4.95466e+11	4.58979e+11	4.58979e+11
296	1.49642e+11	1.25168e+11	1.38123e+11	1.38024e+11	1.26607e+11	1.32689e+11	1.28864e+11	1.19776e+11	1.08655e+11	1.17355e+11	1.17355e+11
297	1.41612e+09	1.08671e+09	1.12477e+09	1.24467e+09	1.11912e+09	1.24758e+09	1.04905e+09	1.04686e+09	1.28119e+09	1.00658e+09	1.00658e+09
298	7.46437e+09	7.68944e+09	6.13488e+09	6.11345e+09	5.4159e+09	6.58174e+09	7.92643e+09	6.12026e+09	5.97234e+09	6.6378e+09	6.6378e+09
299	2.82442e+10	3.83337e+10	4.08361e+10	3.89315e+10	3.78253e+10	3.86307e+10	4.00925e+10	3.48827e+10	3.1796e+10	3.42265e+10	3.42265e+10
300	7.94379e+10	6.61317e+10	6.34869e+10	7.43639e+10	7.07715e+10	6.5056e+10	6.60143e+10	6.22826e+10	6.02388e+10	6.58621e+10	6.58621e+10
301	2.70907e+11	2.42339e+11	2.69545e+11	2.67011e+11	2.49336e+11	2.53764e+11	2.47513e+11	2.58269e+11	2.46579e+11	2.51246e+11	2.51246e+11
302	5.73129e+10	5.02386e+10	4.90651e+10	4.50624e+10	4.26709e+10	5.09487e+10	4.86954e+10	4.25895e+10	3.89213e+10	3.63879e+10	3.63879e+10
303	7.67687e+09	6.79259e+09	6.33059e+09	6.2508e+09	7.3753e+09	7.12881e+09	8.56183e+09	7.69038e+09	7.02011e+09	6.63231e+09	6.63231e+09
304	6.23369e+10	5.18636e+10	5.69166e+10	5.60477e+10	5.49808e+10	6.16899e+10	6.50469e+10	5.55565e+10	4.94507e+10	5.2021e+10	5.2021e+10
305	2.03783e+11	1.51038e+11	1.64297e+11	1.79093e+11	1.6055e+11	1.81285e+11	1.81859e+11	1.56415e+11	1.36553e+11	1.46992e+11	1.46992e+11
306	5.90336e+10	4.78596e+10	4.48444e+10	4.82904e+10	4.77152e+10	6.02378e+10	5.20604e+10	4.49688e+10	4.29923e+10	4.04013e+10	4.04013e+10
307	4.65263e+10	4.83123e+10	4.91505e+10	4.68835e+10	4.64194e+10	4.98838e+10	5.59159e+10	5.00374e+10	4.73105e+10	5.26246e+10	5.26246e+10
308	1.03466e+11	9.35832e+10	9.57594e+10	9.15305e+10	9.04275e+10	9.01682e+10	9.14405e+10	8.85578e+10	8.40439e+10	8.78218e+10	8.78218e+10
309	2.02115e+09	2.18963e+09	2.02596e+09	1.93572e+09	2.09099e+09	2.09279e+09	2.25668e+09	2.44258e+09	1.82172e+09	2.05022e+09	2.05022e+09
310	6.83629e+10	6.75459e+10	9.72615e+10	9.1678e+10	7.75369e+10	7.84592e+10	7.57092e+10	7.46216e+10	6.79934e+10	7.79553e+10	7.79553e+10
311	3.67381e+08	3.02205e+08	3.6182e+08	3.76042e+08	4.05059e+08	4.61739e+08	3.91163e+08	4.63384e+08	4.05705e+08	4.16642e+08	4.16642e+08
312	1.37223e+09	1.67184e+09	1.45871e+09	1.30553e+09	1.27842e+09	1.45821e+09	1.50994e+09	1.56122e+09	1.24663e+09	1.4864e+09	1.4864e+09
313	1.9546e+08	1.4346e+08	1.84378e+08	2.07734e+08	2.36397e+08	2.75779e+08	2.21087e+08	2.84194e+08	2.36286e+08	2.64967e+08	2.64967e+08
314	9.66607e+08	9.36203e+08	4.15251e+08	5.33977e+08	1.24106e+09	7.73005e+08	1.06674e+09	9.40713e+08	5.9027e+08	6.4143e+08	6.4143e+08
315	7.66074e+09	5.49958e+09	9.1493e+09	8.64261e+09	5.25798e+09	6.59344e+09	1.04291e+10	9.75781e+09	1.0537e+10	9.47394e+09	9.47394e+09
316	9.24855e+09	9.30939e+09	8.66442e+09	8.75184e+09	8.94492e+09	9.41447e+09	9.43382e+09	8.55559e+09	6.75137e+09	7.17804e+09	7.17804e+09
317	7.7196e+07	7.5488e+07	9.1179e+07	8.81029e+07	8.51974e+07	7.82259e+07	8.46221e+07	7.96598e+07	7.06152e+07	7.4286e+07	7.4286e+07
318	1.67258e+11	1.70714e+11	1.7394e+11	1.52194e+11	1.5898e+11	1.74447e+11	1.7638e+11	1.70191e+11	1.50492e+11	1.5458e+11	1.5458e+11
319	5.59601e+11	3.9069e+11	4.1526e+11	5.08087e+11	4.89467e+11	4.61009e+11	3.95104e+11	4.69665e+11	4.15597e+11	4.34692e+11	4.34692e+11
320	2.47845e+11	2.15005e+11	2.22593e+11	2.59721e+11	2.28058e+11	2.21292e+11	2.30404e+11	2.31652e+11	2.28979e+11	2.24402e+11	2.24402e+11
321	1.62177e+11	1.02732e+11	1.02627e+11	1.0506e+11	1.17831e+11	1.05052e+11	1.14203e+11	1.16291e+11	1.16867e+11	1.02694e+11	1.02694e+11
322	1.71388e+10	1.93992e+10	1.9782e+10	1.68929e+10	1.95453e+10	2.06226e+10	2.13471e+10	1.8279e+10	1.90963e+10	1.83217e+10	1.83217e+10
323	5.06739e+10	4.09799e+10	4.30173e+10	3.89567e+10	4.57181e+10	4.04389e+10	5.31067e+10	4.50066e+10	4.76184e+10	4.37092e+10	4.37092e+10
324	8.56378e+09	8.91052e+09	7.87545e+09	8.95392e+09	8.03887e+09	8.69151e+09	7.89542e+09	8.48193e+09	7.52983e+09	6.43142e+09	6.43142e+09
325	1.20412e+11	1.15715e+11	1.27333e+11	1.18931e+11	1.28623e+11	1.188e+11	1.16655e+11	1.01685e+11	1.03992e+11	1.1659e+11	1.1659e+11
326	6.1056e+11	5.8498e+11	5.5866e+11	5.52594e+11	5.35846e+11	5.29175e+11	5.26308e+11	5.61399e+11	5.4428e+11	5.30284e+11	5.30284e+11
327	3.14397e+09	3.52716e+09	4.08364e+09	3.72919e+09	2.53576e+09	2.31398e+09	2.84906e+09	3.5951e+09	3.5614e+09	2.69943e+09	2.69943e+09
328	8.811e+08	7.36514e+08	8.25301e+08	1.09278e+09	9.40908e+08	9.68334e+08	8.5475e+08	8.26279e+08	8.25935e+08	8.93675e+08	8.93675e+08
329	4.43196e+10	2.89179e+10	2.89186e+10	2.64546e+10	3.03509e+10	2.21338e+10	3.11828e+10	3.08782e+10	3.27359e+10	2.74551e+10	2.74551e+10
330	9.12411e+09	7.71783e+09	5.28754e+09	9.51915e+09	8.67717e+09	8.52806e+09	8.34539e+09	8.31143e+09	8.43142e+09	7.88152e+09	7.88152e+09
331	1.34076e+10	1.17285e+10	1.4108e+10	1.79154e+10	2.09307e+10	1.35477e+10	1.75834e+10	2.08425e+10	1.74142e+10	1.72436e+10	1.72436e+10
332	9.56615e+09	8.47265e+09	1.17399e+10	9.44123e+09	8.61147e+09	9.99676e+09	1.07877e+10	9.32163e+09	9.33831e+09	7.20991e+09	7.20991e+09
333	9.35381e+08	7.51739e+08	5.11341e+08	8.74639e+08	8.78067e+08	8.48954e+08	8.81402e+08	7.95803e+08	8.40004e+08	7.96362e+08	7.96362e+08
334	2.12312e+09	1.96442e+09	2.15158e+09	2.45276e+09	2.43301e+09	2.65007e+09	3.11074e+09	2.55372e+09	2.20551e+09	2.44906e+09	2.44906e+09
335	2.30185e+09	2.02531e+09	2.55174e+09	2.51649e+09	2.34303e+09	2.46178e+09	2.46261e+09	2.35316e+09	2.14159e+09	2.02678e+09	2.02678e+09
336	2.07517e+09	1.83354e+09	1.7305e+09	1.8286e+09	2.0461e+09	2.01811e+09	2.31059e+09	1.82415e+09	1.9785e+09	1.94039e+09	1.94039e+09
337	6.73343e+09	5.02199e+09	5.4023e+09	4.73326e+09	6.08788e+09	5.91896e+09	6.6906e+09	6.06359e+09	5.87954e+09	5.79144e+09	5.79144e+09
338	5.33574e+10	5.64435e+10	6.48631e+10	5.96994e+10	4.97467e+10	5.0875e+10	4.59806e+10	5.41792e+10	5.87354e+10	6.60588e+10	6.60588e+10
339	1.89639e+11	1.95359e+11	2.23118e+11	2.11079e+11	2.13542e+11	2.3016e+11	2.25304e+11	2.19455e+11	2.28019e+11	2.01288e+11	2.01288e+11
340	4.13689e+10	4.12421e+10	4.32604e+10	5.8667e+10	5.03362e+10	3.50343e+10	3.55334e+10	3.57205e+10	3.49683e+10	3.08497e+10	3.08497e+10
341	3.39216e+10	2.28554e+10	2.25655e+10	2.03405e+10	1.90464e+10	2.12936e+10	3.34691e+10	1.79754e+10	2.6063e+10	2.54868e+10	2.54868e+10
342	8.98955e+11	8.04792e+11	8.0269e+11	8.43893e+11	9.62912e+11	8.64021e+11	7.5934e+11	8.00802e+11	7.80473e+11	6.81023e+11	6.81023e+11
343	5.88643e+10	4.63531e+10	5.12092e+10	4.46371e+10	4.91081e+10	4.02162e+10	4.58275e+10	4.85104e+10	4.89636e+10	4.48556e+10	4.48556e+10
344	3.66242e+10	2.87979e+10	3.72927e+10	3.128e+10	3.5754e+10	3.21592e+10	3.82239e+10	3.40411e+10	3.66815e+10	3.49205e+10	3.49205e+10
345	5.71287e+09	6.03037e+09	6.85996e+09	6.57904e+09	5.90728e+09	6.80492e+09	6.77646e+09	5.92512e+09	5.78459e+09	4.84301e+09	4.84301e+09
346	5.94771e+08	5.20174e+08	4.65061e+08	5.04272e+08	5.14347e+08	5.16254e+08	5.2423e+08	5.65824e+08	5.11507e+08	5.37208e+08	5.37208e+08
347	4.66997e+11	4.40187e+11	4.26292e+11	4.73784e+11	4.71119e+11	4.89985e+11	4.62383e+11	4.29685e+11	4.52154e+11	4.24622e+11	4.24622e+11
348	2.56056e+08	2.19816e+08	1.94756e+08	2.13533e+08	1.86573e+08	1.91999e+08	1.97088e+08	2.03124e+08	2.23917e+08	2.03218e+08	2.03218e+08
349	4.19215e+08	3.06445e+08	3.37634e+08	3.75333e+08	3.81493e+08	4.0149e+08	4.80097e+08	3.86823e+08	4.21048e+08	3.87847e+08	3.87847e+08
350	1.57249e+11	1.31368e+11	1.2554e+11	1.53387e+11	1.24455e+11	1.43239e+11	1.58534e+11	1.42452e+11	1.34204e+11	1.60658e+11	1.60658e+11
351	2.58146e+08	2.49791e+08	2.59915e+08	2.58878e+08	2.60196e+08	2.57858e+08	2.23959e+08	2.65591e+08	2.84294e+08	2.80296e+08	2.80296e+08
352	5.59037e+09	4.38016e+09	4.95746e+09	5.65834e+09	5.37171e+09	5.52425e+09	5.00711e+09	5.14959e+09	5.97431e+09	5.82946e+09	5.82946e+09
353	1.87039e+08	1.82397e+08	1.59897e+08	1.80575e+08	1.73377e+08	1.79688e+08	1.8044e+08	2.13866e+08	1.86571e+08	2.06659e+08	2.06659e+08
354	1.07633e+08	9.50684e+07	1.10343e+08	1.20815e+08	1.24553e+08	1.31368e+08	1.79503e+08	1.40824e+08	1.40886e+08	1.36307e+08	1.36307e+08
355	2.10185e+10	2.60041e+10	2.53932e+10	2.31193e+10	2.13247e+10	2.40367e+10	2.32609e+10	2.07749e+10	2.194e+10	1.66915e+10	1.66915e+10
356	3.84313e+08	2.1935e+08	2.04757e+08	4.15406e+08	2.1201e+08	4.49699e+08	5.51461e+08	3.93083e+08	2.59603e+08	3.65727e+08	3.65727e+08
357	6.77796e+08	6.12726e+08	5.96215e+08	8.72701e+08	5.57281e+08	9.5641e+08	9.54425e+08	6.17666e+08	6.92305e+08	7.65695e+08	7.65695e+08
358	1.3827e+10	1.18126e+10	1.39438e+10	1.51552e+10	1.43831e+10	1.35541e+10	1.44541e+10	1.40833e+10	1.13958e+10	1.17484e+10	1.17484e+10
359	3.21041e+08	2.83486e+08	2.68687e+08	2.42875e+08	2.70934e+08	2.09424e+08	2.2447e+08	2.5248e+08	2.70753e+08	1.7516e+08	1.7516e+08
360	1.3128e+10	1.28661e+10	1.28131e+10	1.37329e+10	1.33734e+10	1.3368e+10	1.39366e+10	1.35233e+10	1.16804e+10	1.16657e+10	1.16657e+10
361	5.0895e+09	6.06348e+09	9.9261e+09	8.09026e+09	7.40746e+09	7.85834e+09	1.10634e+10	9.17562e+09	8.39856e+09	8.97635e+09	8.97635e+09
362	8.80537e+11	6.38699e+11	7.43503e+11	8.47508e+11	8.87835e+11	7.08398e+11	7.14973e+11	6.32359e+11	7.18347e+11	6.51566e+11	6.51566e+11
363	1.57729e+09	1.21876e+09	1.52874e+09	1.21721e+09	1.38141e+09	1.22129e+09	1.20352e+09	1.29352e+09	1.31548e+09	1.04608e+09	1.04608e+09
364	6.09546e+10	4.7089e+10	4.9266e+10	6.68329e+10	5.60033e+10	5.6705e+10	6.80077e+10	5.68158e+10	6.04845e+10	6.83151e+10	6.83151e+10
365	1.23092e+11	1.434e+11	1.70229e+11	1.4194e+11	1.33299e+11	1.11203e+11	1.59703e+11	1.61827e+11	1.64002e+11	1.42339e+11	1.42339e+11
366	1.49579e+08	1.5554e+08	1.38809e+08	1.31623e+08	1.58021e+08	1.4516e+08	1.52849e+08	1.89434e+08	1.75905e+08	1.68794e+08	1.68794e+08
367	3.06871e+10	3.04991e+10	2.7532e+10	2.86939e+10	4.12001e+10	3.03052e+10	2.85994e+10	3.34498e+10	3.28308e+10	3.88511e+10	3.88511e+10
368	8.89068e+11	7.01282e+11	7.74306e+11	7.95588e+11	7.72218e+11	7.14376e+11	7.50481e+11	7.04648e+11	7.35208e+11	6.64735e+11	6.64735e+11
369	8.36827e+09	7.83215e+09	6.76158e+09	6.83478e+09	7.11044e+09	4.97489e+09	5.63576e+09	7.10287e+09	6.0659e+09	4.31643e+09	4.31643e+09
370	2.73395e+08	2.49922e+08	2.33572e+08	2.34331e+08	2.30276e+08	1.70874e+08	1.95835e+08	2.27327e+08	2.00675e+08	1.4864e+08	1.4864e+08
371	2.05209e+10	1.75496e+10	2.06954e+10	2.26683e+10	2.23694e+10	2.18444e+10	2.34212e+10	2.05069e+10	1.71512e+10	1.67141e+10	1.67141e+10
372	1.14836e+09	1.13033e+09	1.13785e+09	1.14762e+09	1.12125e+09	1.13327e+09	1.23916e+09	1.06688e+09	1.14075e+09	1.06141e+09	1.06141e+09
373	1.31723e+09	1.19027e+09	1.13634e+09	1.13577e+09	1.10926e+09	8.55229e+08	9.49714e+08	1.08758e+09	9.66665e+08	7.47983e+08	7.47983e+08
374	5.80794e+08	5.3218e+08	5.14093e+08	5.21494e+08	5.05538e+08	4.11821e+08	4.53476e+08	4.8114e+08	4.50833e+08	359481270	359481270
375	2.93094e+09	2.77537e+09	2.58411e+09	2.73224e+09	2.59301e+09	2.42526e+09	2.71585e+09	3.11608e+09	2.75248e+09	2.81329e+09	2.81329e+09
376	5.05345e+08	5.02761e+08	4.96801e+08	5.03898e+08	4.97023e+08	4.87224e+08	4.97454e+08	4.85824e+08	4.77866e+08	4.85836e+08	4.85836e+08
377	2.77366e+08	2.96025e+08	3.09679e+08	3.29795e+08	2.49672e+08	2.6964e+08	2.92698e+08	3.18407e+08	3.53511e+08	2.90084e+08	2.90084e+08
378	1.39386e+09	1.41296e+09	1.43584e+09	1.47713e+09	1.15225e+09	1.21315e+09	1.31312e+09	1.42311e+09	1.70846e+09	1.31207e+09	1.31207e+09
379	7.68409e+09	7.6085e+09	7.1973e+09	7.45383e+09	7.22052e+09	7.36336e+09	9.04248e+09	6.02028e+09	7.2392e+09	5.79111e+09	5.79111e+09
380	1.19445e+10	1.16029e+10	1.2603e+10	1.24484e+10	1.17883e+10	1.27941e+10	1.67474e+10	1.1876e+10	1.18895e+10	8.82686e+09	8.82686e+09
381	7.77592e+08	8.45949e+08	6.46321e+08	7.13844e+08	8.14962e+08	6.9104e+08	8.69574e+08	6.84185e+08	7.71812e+08	7.97412e+08	7.97412e+08
382	1.11546e+11	1.06144e+11	1.14074e+11	1.02748e+11	1.18639e+11	9.85962e+10	1.13738e+11	8.87254e+10	8.51809e+10	8.09174e+10	8.09174e+10
383	5.81976e+08	5.74254e+08	5.83246e+08	8.33744e+08	4.50893e+08	6.91097e+08	8.34605e+08	9.25381e+08	5.31031e+08	5.62326e+08	5.62326e+08
384	1.33012e+10	1.45614e+10	1.91385e+10	1.06212e+10	1.13973e+10	1.19928e+10	1.2105e+10	1.31648e+10	1.43605e+10	1.47966e+10	1.47966e+10
385	9.50054e+10	9.1805e+10	9.1271e+10	1.0295e+11	1.00157e+11	1.03759e+11	1.0729e+11	9.78408e+10	9.10644e+10	9.11335e+10	9.11335e+10
386	2.80925e+10	2.86651e+10	3.16009e+10	3.02552e+10	2.7592e+10	2.90403e+10	2.49139e+10	2.87774e+10	2.45551e+10	2.61838e+10	2.61838e+10
387	1.33049e+08	1.66463e+08	1.91663e+08	1.86747e+08	1.85625e+08	1.99728e+08	1.55402e+08	1.85697e+08	1.49497e+08	1.51765e+08	1.51765e+08
388	2.79048e+09	1.12489e+09	1.02834e+09	1.45142e+09	1.8569e+09	1.14917e+09	1.24915e+09	1.68127e+09	6.51069e+08	8.06252e+08	8.06252e+08
389	8.37701e+08	8.86962e+08	7.57851e+08	9.94865e+08	8.35884e+08	8.74876e+08	1.05666e+09	1.08125e+09	8.22663e+08	7.53752e+08	7.53752e+08
390	6.08547e+07	5.91543e+07	5.2517e+07	6.22135e+07	7.01745e+07	6.09284e+07	7.83194e+07	6.56753e+07	7.41511e+07	5.33549e+07	5.33549e+07
391	1.56604e+10	1.98555e+10	2.03303e+10	1.80758e+10	1.47388e+10	1.97264e+10	1.81625e+10	1.6671e+10	1.78746e+10	1.40936e+10	1.40936e+10
392	1.16434e+10	1.76607e+10	1.65443e+10	9.7164e+09	8.61628e+09	1.39894e+10	1.03135e+10	1.26266e+10	8.16103e+09	1.1336e+10	1.1336e+10
393	8.783e+08	7.02936e+08	5.57199e+08	9.80257e+08	1.1679e+09	8.37692e+08	1.17883e+09	7.54072e+08	1.11326e+09	6.65065e+08	6.65065e+08
394	5.90233e+09	5.06496e+09	4.88531e+09	5.45788e+09	5.82435e+09	6.25563e+09	6.11454e+09	5.09119e+09	4.62677e+09	4.63685e+09	4.63685e+09
395	2.65789e+08	2.74415e+08	2.72379e+08	2.87449e+08	2.58784e+08	2.39182e+08	2.08656e+08	3.35527e+08	3.29796e+08	2.27218e+08	2.27218e+08
396	5.15905e+08	7.2051e+08	6.6854e+08	6.39407e+08	1.08192e+09	8.27528e+08	5.58433e+08	7.39756e+08	8.64296e+08	6.64547e+08	6.64547e+08
397	1.69204e+09	1.91887e+09	1.62822e+09	1.25495e+09	1.28024e+09	1.37717e+09	1.52271e+09	1.64702e+09	7.33472e+08	1.628e+09	1.628e+09
398	3.38896e+11	3.56386e+11	2.96983e+11	4.01356e+11	3.2796e+11	3.56948e+11	3.56603e+11	3.70166e+11	3.57207e+11	3.23024e+11	3.23024e+11
399	1.31603e+10	1.23268e+10	1.26214e+10	8.29978e+09	7.60545e+09	1.00512e+10	6.69144e+09	1.37249e+10	5.83668e+09	1.18016e+10	1.18016e+10
400	4.60316e+09	2.84189e+09	3.0828e+09	4.93487e+09	5.74986e+09	3.77311e+09	3.46131e+09	4.72682e+09	2.20411e+09	2.53974e+09	2.53974e+09
401	7.64658e+10	6.65869e+10	6.78302e+10	5.12996e+10	7.38111e+10	9.65557e+10	4.29403e+10	8.52344e+10	5.69735e+10	4.72372e+10	4.72372e+10
402	1.46474e+11	1.56345e+11	1.61413e+11	1.46154e+11	1.5566e+11	1.47738e+11	1.53746e+11	1.54963e+11	1.68595e+11	1.62367e+11	1.62367e+11
403	1.91876e+11	2.56584e+11	2.40794e+11	2.96811e+11	2.7503e+11	2.47261e+11	2.53118e+11	2.86403e+11	3.30512e+11	3.1808e+11	3.1808e+11
404	3.95791e+10	4.48797e+10	3.83106e+10	3.58765e+10	3.70192e+10	3.94767e+10	3.68603e+10	4.07609e+10	4.19878e+10	3.71167e+10	3.71167e+10
405	5.38898e+09	1.58623e+10	1.22694e+10	1.39416e+10	1.28431e+10	1.44227e+10	1.35468e+10	1.39399e+10	1.57214e+10	1.52493e+10	1.52493e+10
406	3.08307e+10	2.66788e+10	2.6327e+10	2.20593e+10	2.67495e+10	2.55592e+10	3.01509e+10	2.50746e+10	2.30086e+10	3.14623e+10	3.14623e+10
407	2.74801e+11	2.68755e+11	2.56922e+11	2.33207e+11	2.53281e+11	2.53833e+11	2.55691e+11	3.67274e+11	2.73594e+11	3.50716e+11	3.50716e+11
408	3.54687e+10	6.58088e+10	4.85845e+10	5.39508e+10	5.99622e+10	6.11649e+10	5.28937e+10	7.58797e+10	7.98541e+10	7.98752e+10	7.98752e+10
409	8.19224e+10	9.7907e+10	1.12526e+11	9.43777e+10	1.1921e+11	1.44889e+11	1.14169e+11	1.27173e+11	1.20555e+11	8.3902e+10	8.3902e+10
410	2.15826e+10	2.80412e+10	3.4502e+10	3.42382e+10	3.49786e+10	3.22882e+10	2.67037e+10	3.60768e+10	3.34571e+10	3.44736e+10	3.44736e+10
411	4.87971e+10	4.76574e+10	4.74785e+10	4.74943e+10	4.86968e+10	5.25736e+10	4.83112e+10	5.10922e+10	4.5308e+10	4.49192e+10	4.49192e+10
412	2.15335e+11	2.01116e+11	2.07147e+11	1.99372e+11	2.11879e+11	1.91485e+11	1.8977e+11	1.95319e+11	2.00112e+11	1.93459e+11	1.93459e+11
413	2.27144e+09	2.31084e+09	2.29364e+09	2.30303e+09	2.50467e+09	2.48233e+09	2.34335e+09	2.16575e+09	2.37447e+09	2.50073e+09	2.50073e+09
414	2.36407e+10	2.8925e+10	2.67256e+10	3.49597e+10	3.27681e+10	2.71571e+10	2.80138e+10	2.8806e+10	2.33789e+10	2.80122e+10	2.80122e+10
415	2.26035e+09	3.26438e+09	2.22746e+09	3.4422e+09	2.6447e+09	2.06664e+09	2.12367e+09	2.32477e+09	2.40069e+09	2.11885e+09	2.11885e+09
416	8.55571e+09	1.04798e+10	8.66024e+09	8.84045e+09	8.57366e+09	7.45921e+09	7.76242e+09	7.42388e+09	7.69956e+09	7.94002e+09	7.94002e+09
417	3.00801e+11	3.10792e+11	3.0582e+11	3.0898e+11	2.9378e+11	3.00254e+11	2.86423e+11	2.7009e+11	2.57054e+11	2.81519e+11	2.81519e+11
419	1.41709e+09	1.13719e+09	9.36738e+08	7.36141e+08	7.99409e+08	7.74267e+08	8.52909e+08	8.51851e+08	8.89724e+08	1.13782e+09	1.13782e+09
420	9.92494e+10	1.07567e+11	1.15205e+11	1.08572e+11	1.13679e+11	1.16657e+11	1.13279e+11	1.12584e+11	1.02152e+11	1.03335e+11	1.03335e+11
421	1.03608e+10	1.07673e+10	1.05735e+10	1.10823e+10	1.04277e+10	1.15625e+10	1.16553e+10	1.09014e+10	1.10835e+10	1.04481e+10	1.04481e+10
422	1.16955e+10	1.38393e+10	1.00615e+10	1.24728e+10	1.08839e+10	1.15539e+10	1.52257e+10	1.48663e+10	1.16812e+10	1.2902e+10	1.2902e+10
423	2.60602e+10	3.62825e+10	3.84464e+10	3.88423e+10	4.49252e+10	4.11649e+10	3.97878e+10	3.8006e+10	3.70222e+10	3.89213e+10	3.89213e+10
424	0	0	0	0	0	0	0	0	0	0	0
425	2.84818e+10	2.7191e+10	3.11914e+10	2.85245e+10	3.41088e+10	3.89715e+10	4.51476e+10	3.56718e+10	3.63806e+10	3.86705e+10	3.86705e+10
426	5.47265e+10	3.98554e+10	4.61108e+10	4.26998e+10	6.11459e+10	6.61899e+10	7.958e+10	5.84478e+10	5.83199e+10	5.84161e+10	5.84161e+10
427	2.79859e+10	1.82039e+10	2.26406e+10	1.31052e+10	1.6889e+10	2.40766e+10	1.76731e+10	2.24951e+10	1.82676e+10	2.27148e+10	2.27148e+10
428	5.98429e+09	7.17295e+09	5.77108e+09	8.46954e+09	6.80109e+09	7.70106e+09	9.98502e+09	8.53577e+09	7.4988e+09	7.64019e+09	7.64019e+09
429	1.05791e+12	9.61646e+11	8.88697e+11	1.14534e+12	1.11942e+12	1.15353e+12	1.18733e+12	1.22979e+12	1.19882e+12	1.13848e+12	1.13848e+12
430	1.66783e+11	1.5012e+11	1.3928e+11	1.52914e+11	1.32385e+11	1.48739e+11	1.32898e+11	1.43276e+11	1.43e+11	1.38647e+11	1.38647e+11
431	6.63829e+10	7.37262e+10	7.8373e+10	7.5099e+10	7.98153e+10	9.02417e+10	8.70534e+10	8.4475e+10	8.05432e+10	8.68328e+10	8.68328e+10
432	4.35073e+10	4.01402e+10	3.96658e+10	4.82504e+10	5.22488e+10	5.60337e+10	5.52236e+10	5.18306e+10	5.19178e+10	5.42627e+10	5.42627e+10
433	7.64838e+10	6.72501e+10	6.69314e+10	8.61216e+10	7.65555e+10	8.47391e+10	9.02693e+10	8.32028e+10	8.54583e+10	8.09517e+10	8.09517e+10
434	4.89408e+10	4.85963e+10	5.33938e+10	4.82208e+10	5.80352e+10	5.51137e+10	5.69911e+10	6.05159e+10	5.49642e+10	5.65797e+10	5.65797e+10
435	8.80565e+10	8.9197e+10	8.35893e+10	8.88805e+10	1.00713e+11	1.25148e+11	1.24069e+11	1.13502e+11	1.08781e+11	1.20622e+11	1.20622e+11
436	2.50815e+10	2.25475e+10	2.30331e+10	2.73241e+10	2.88501e+10	2.96371e+10	2.88263e+10	2.7301e+10	2.72895e+10	2.79954e+10	2.79954e+10
437	1.40076e+10	1.55923e+10	1.64637e+10	1.62695e+10	1.72723e+10	1.9402e+10	1.86543e+10	1.82133e+10	1.75432e+10	1.81187e+10	1.81187e+10
438	7.84621e+10	9.59235e+10	9.99479e+10	8.24539e+10	8.26678e+10	1.09326e+11	1.00861e+11	9.31602e+10	8.66846e+10	1.12131e+11	1.12131e+11
439	1.05878e+11	1.20271e+11	1.42564e+11	1.28946e+11	1.47693e+11	1.77045e+11	1.66487e+11	1.71768e+11	1.52308e+11	1.57256e+11	1.57256e+11
440	1.6773e+11	1.78712e+11	1.78438e+11	1.85263e+11	1.84588e+11	1.96047e+11	1.88699e+11	1.79642e+11	1.86459e+11	1.91101e+11	1.91101e+11
441	6.98123e+10	6.21149e+10	6.06684e+10	8.24878e+10	6.50329e+10	7.81187e+10	8.54401e+10	7.99017e+10	7.76325e+10	7.77977e+10	7.77977e+10
442	4.71017e+10	4.05791e+10	4.58527e+10	4.41355e+10	5.03788e+10	6.25589e+10	5.61537e+10	5.68551e+10	5.45831e+10	5.42627e+10	5.42627e+10
443	4.27137e+10	4.18344e+10	4.02863e+10	4.80896e+10	4.65515e+10	4.91059e+10	5.04832e+10	4.49246e+10	4.7616e+10	4.57325e+10	4.57325e+10
444	1.52155e+11	1.50149e+11	1.52109e+11	1.438e+11	1.61397e+11	1.60758e+11	1.62292e+11	1.66165e+11	1.49605e+11	1.55908e+11	1.55908e+11
445	2.47179e+10	2.31319e+10	2.31706e+10	2.85274e+10	2.93658e+10	2.91537e+10	2.88503e+10	2.62292e+10	2.68409e+10	2.76498e+10	2.76498e+10
446	2.22469e+10	2.06272e+10	2.48928e+10	2.0892e+10	2.77626e+10	2.29657e+10	2.52144e+10	2.54446e+10	2.52131e+10	2.43921e+10	2.43921e+10
447	3.93631e+10	4.23527e+10	4.14822e+10	5.21254e+10	4.55589e+10	5.26594e+10	5.2055e+10	4.95043e+10	5.02625e+10	4.99377e+10	4.99377e+10
448	4.60838e+10	3.82778e+10	3.16774e+10	4.32636e+10	3.44928e+10	4.22587e+10	4.69375e+10	4.51346e+10	4.11966e+10	4.10015e+10	4.10015e+10
449	9.80902e+10	1.03645e+11	1.0606e+11	1.00593e+11	1.18427e+11	1.07128e+11	1.07231e+11	1.04426e+11	1.08898e+11	1.03604e+11	1.03604e+11
450	1.68786e+11	1.63689e+11	1.49101e+11	2.05098e+11	2.02005e+11	1.91983e+11	2.02937e+11	1.7617e+11	1.8777e+11	1.94585e+11	1.94585e+11
451	4.75593e+10	4.65922e+10	6.65123e+10	4.5473e+10	6.86516e+10	5.35157e+10	6.17343e+10	5.94923e+10	6.47806e+10	6.38722e+10	6.38722e+10
452	5.84551e+10	5.98711e+10	6.42441e+10	7.5464e+10	7.52997e+10	7.52661e+10	7.07041e+10	6.60578e+10	6.64356e+10	6.73964e+10	6.73964e+10
453	1.51681e+10	1.36227e+10	1.49657e+10	1.37287e+10	1.48876e+10	1.5345e+10	1.69039e+10	1.64578e+10	1.5719e+10	1.63164e+10	1.63164e+10
454	4.24628e+10	4.56381e+10	4.57047e+10	4.313e+10	4.28072e+10	4.90836e+10	4.62776e+10	4.30872e+10	5.16045e+10	4.72107e+10	4.72107e+10
455	3.94875e+10	3.99364e+10	3.74806e+10	3.738e+10	3.4989e+10	4.11328e+10	4.31926e+10	4.38077e+10	4.35671e+10	4.45509e+10	4.45509e+10
456	2.79178e+10	3.21225e+10	3.09585e+10	2.78918e+10	2.93937e+10	3.34068e+10	3.26844e+10	3.26117e+10	3.47736e+10	3.29145e+10	3.29145e+10
457	8.33552e+10	1.07557e+11	1.03472e+11	7.53348e+10	9.24283e+10	9.21477e+10	1.04212e+11	9.73627e+10	1.13241e+11	1.04063e+11	1.04063e+11
458	2.84332e+10	2.85896e+10	2.85163e+10	2.57568e+10	2.93678e+10	3.39313e+10	3.03833e+10	3.02436e+10	2.94709e+10	2.93695e+10	2.93695e+10
459	5.83981e+10	5.73997e+10	5.38526e+10	6.25809e+10	6.24394e+10	7.56372e+10	6.90516e+10	6.17962e+10	6.92143e+10	6.49591e+10	6.49591e+10
460	3.85399e+10	3.28495e+10	3.69916e+10	3.33868e+10	3.90505e+10	3.83747e+10	4.19213e+10	4.08671e+10	3.64367e+10	4.26946e+10	4.26946e+10
461	2.73115e+10	2.91213e+10	3.83005e+10	3.11382e+10	3.51859e+10	4.53703e+10	4.11674e+10	3.862e+10	4.00697e+10	3.66133e+10	3.66133e+10
462	7.23583e+10	5.07252e+10	5.31499e+10	7.45484e+10	6.65856e+10	8.33068e+10	7.46009e+10	6.18402e+10	8.63682e+10	7.44077e+10	7.44077e+10
463	1.89033e+10	1.75232e+10	1.96824e+10	1.99839e+10	2.13373e+10	2.61592e+10	2.40233e+10	2.19746e+10	2.45172e+10	2.18499e+10	2.18499e+10
464	6.58121e+10	7.37645e+10	6.54545e+10	8.82281e+10	7.25058e+10	9.0611e+10	7.66894e+10	5.88518e+10	8.18365e+10	7.79509e+10	7.79509e+10
465	3.27186e+10	4.04856e+10	3.80821e+10	3.10024e+10	3.60322e+10	3.82971e+10	4.01602e+10	3.88328e+10	4.3298e+10	3.98964e+10	3.98964e+10
467	2.23156e+10	1.68935e+10	2.12767e+10	2.04801e+10	2.28745e+10	2.71096e+10	2.43136e+10	2.17951e+10	2.25151e+10	2.18787e+10	2.18787e+10
468	1.22272e+10	1.07945e+10	1.24743e+10	1.28322e+10	1.23782e+10	1.44251e+10	1.34561e+10	1.27035e+10	1.38394e+10	1.28355e+10	1.28355e+10
469	3.36562e+10	3.14477e+10	2.74742e+10	1.94643e+10	2.17892e+10	2.8865e+10	2.60758e+10	2.58098e+10	2.77182e+10	2.27538e+10	2.27538e+10
470	3.11578e+09	2.78899e+09	3.22051e+09	3.32632e+09	3.23826e+09	3.83224e+09	3.51603e+09	3.20734e+09	3.33126e+09	3.35473e+09	3.35473e+09
471	2.49119e+10	2.24274e+10	2.62184e+10	2.65362e+10	2.64409e+10	3.10011e+10	2.82909e+10	2.54176e+10	2.67907e+10	2.69837e+10	2.69837e+10
472	2.77919e+09	2.21139e+09	2.75884e+09	2.46618e+09	2.64637e+09	3.39977e+09	3.17879e+09	2.87553e+09	2.58463e+09	2.91716e+09	2.91716e+09
473	6.67683e+09	6.78966e+09	5.79984e+09	6.09417e+09	4.85797e+09	7.27408e+09	6.26346e+09	6.39896e+09	5.84116e+09	6.12603e+09	6.12603e+09
474	1.5852e+11	1.52267e+11	1.51715e+11	1.01182e+11	1.58919e+11	1.22287e+11	1.50533e+11	1.63585e+11	1.36608e+11	1.5006e+11	1.5006e+11
475	4.18277e+10	5.32189e+10	5.56372e+10	3.89609e+10	5.20187e+10	3.82401e+10	4.02773e+10	4.9912e+10	4.06307e+10	3.7515e+10	3.7515e+10
476	6.3359e+10	6.28668e+10	5.67974e+10	5.69975e+10	7.13104e+10	6.03371e+10	6.30978e+10	7.22482e+10	7.38111e+10	7.77656e+10	7.77656e+10
477	4.44925e+10	4.65822e+10	4.45077e+10	3.12683e+10	5.14237e+10	3.72836e+10	4.1508e+10	4.77375e+10	4.56183e+10	4.96293e+10	4.96293e+10
478	6.04968e+09	6.09816e+09	5.96121e+09	5.05696e+09	6.97335e+09	5.27402e+09	5.8089e+09	6.65747e+09	6.75131e+09	7.03407e+09	7.03407e+09
479	7.71319e+10	8.44785e+10	8.42811e+10	8.30577e+10	8.41898e+10	7.96935e+10	7.50754e+10	9.31673e+10	8.44353e+10	8.47996e+10	8.47996e+10
480	5.4139e+10	5.57463e+10	6.68273e+10	4.42448e+10	9.01086e+10	4.96241e+10	4.55727e+10	6.20589e+10	7.1437e+10	7.50301e+10	7.50301e+10
481	8.25392e+09	8.60738e+09	8.64607e+09	7.96655e+09	9.36175e+09	7.88323e+09	8.03064e+09	9.62283e+09	9.15742e+09	9.37876e+09	9.37876e+09
482	6.46511e+09	1.30164e+10	1.03512e+10	8.03818e+09	5.35471e+09	6.34984e+09	6.28673e+09	9.20576e+09	8.91134e+09	5.22717e+09	5.22717e+09
483	3.21078e+10	3.20781e+10	3.51379e+10	3.59965e+10	3.54241e+10	3.53954e+10	3.76937e+10	3.2648e+10	2.94006e+10	3.50141e+10	3.50141e+10
484	1.22398e+10	1.21907e+10	1.33703e+10	1.37159e+10	1.35241e+10	1.35013e+10	1.44182e+10	1.2432e+10	1.11867e+10	1.33252e+10	1.33252e+10
485	3.6959e+11	3.57544e+11	2.79055e+11	3.20495e+11	3.16781e+11	3.41109e+11	3.34545e+11	3.22078e+11	3.33881e+11	3.31493e+11	3.31493e+11
487	1.67184e+10	1.8863e+10	1.82422e+10	1.7943e+10	1.81723e+10	1.75441e+10	1.79342e+10	1.82303e+10	1.78241e+10	1.93247e+10	1.93247e+10
488	1.61757e+10	1.99663e+10	1.97285e+10	1.80923e+10	1.81874e+10	1.70256e+10	1.86417e+10	1.71804e+10	1.67903e+10	1.72655e+10	1.72655e+10
489	1.34078e+10	1.83456e+10	1.60303e+10	1.36451e+10	1.36912e+10	1.33966e+10	1.33666e+10	1.46019e+10	1.39482e+10	1.44143e+10	1.44143e+10
490	4.45684e+09	4.97283e+09	4.72221e+09	4.42093e+09	4.48334e+09	4.17302e+09	4.23758e+09	4.78852e+09	4.45371e+09	4.91037e+09	4.91037e+09
491	8.74236e+10	8.75707e+10	8.79552e+10	8.06484e+10	8.45528e+10	1.04098e+11	8.02536e+10	7.83643e+10	8.73283e+10	9.73195e+10	9.73195e+10
492	6.07315e+11	7.52802e+11	6.1764e+11	5.58014e+11	5.08103e+11	5.07927e+11	5.0555e+11	4.85079e+11	5.09174e+11	5.09786e+11	5.09786e+11
493	4.15783e+10	4.32057e+10	4.47758e+10	4.10554e+10	5.03069e+10	4.03885e+10	4.04314e+10	4.97126e+10	4.88289e+10	4.96293e+10	4.96293e+10
494	6.72205e+10	6.70574e+10	6.39839e+10	5.75275e+10	6.11794e+10	7.03926e+10	5.98502e+10	6.06145e+10	6.39332e+10	6.32875e+10	6.32875e+10
495	1.07389e+11	9.88228e+10	8.06585e+10	1.05594e+11	1.04701e+11	1.13403e+11	1.13956e+11	1.09797e+11	1.02285e+11	1.12259e+11	1.12259e+11
496	4.19643e+11	4.64373e+11	4.38876e+11	4.31867e+11	4.13014e+11	3.93653e+11	3.65745e+11	3.77518e+11	3.99889e+11	3.86734e+11	3.86734e+11
497	3.15505e+10	3.01394e+10	2.93677e+10	2.75647e+10	2.92288e+10	3.42795e+10	2.82647e+10	2.8411e+10	3.03063e+10	3.22408e+10	3.22408e+10
498	6.18129e+11	6.64296e+11	6.74074e+11	6.65222e+11	6.85853e+11	7.01165e+11	6.6177e+11	7.09596e+11	7.19974e+11	6.68892e+11	6.68892e+11
499	1.77481e+09	1.9552e+09	1.94494e+09	1.93275e+09	1.95709e+09	2.0043e+09	1.87525e+09	2.0272e+09	2.12655e+09	1.97313e+09	1.97313e+09
500	7.06938e+10	7.60599e+10	7.53342e+10	7.45319e+10	7.61324e+10	7.87347e+10	7.21875e+10	7.67709e+10	8.31897e+10	7.69522e+10	7.69522e+10
501	4.47706e+10	2.23258e+10	1.26258e+10	1.68941e+10	1.72015e+10	2.30855e+10	1.22264e+10	8.91005e+09	1.04985e+10	1.61663e+10	1.61663e+10
502	3.11267e+10	7.81313e+09	1.6834e+10	1.57589e+10	1.63594e+10	2.22308e+10	1.88338e+10	1.07112e+10	7.0828e+09	1.09829e+10	1.09829e+10
503	1.22459e+10	1.25738e+10	1.35793e+10	1.40241e+10	1.41507e+10	1.41602e+10	1.55751e+10	1.31366e+10	1.19109e+10	1.41757e+10	1.41757e+10
504	1.62841e+10	1.52579e+10	1.57807e+10	1.59581e+10	1.6436e+10	1.54336e+10	1.53308e+10	1.46713e+10	1.3604e+10	1.5168e+10	1.5168e+10
505	2.61444e+10	1.15502e+10	1.4136e+10	1.52644e+10	1.42371e+10	2.12555e+10	1.53742e+10	1.03075e+10	7.61339e+09	1.20717e+10	1.20717e+10
506	1.20352e+10	8.50144e+09	1.27242e+10	1.24706e+10	1.21466e+10	1.40728e+10	1.29986e+10	1.08445e+10	8.15513e+09	1.02728e+10	1.02728e+10
507	3.45004e+09	1.62821e+09	2.96975e+09	2.90996e+09	2.58659e+09	3.30531e+09	3.04161e+09	2.0991e+09	1.37289e+09	2.1303e+09	2.1303e+09
508	2.13774e+10	2.31284e+10	2.73522e+10	2.72448e+10	2.67696e+10	2.69333e+10	2.68865e+10	2.30618e+10	1.78513e+10	2.2823e+10	2.2823e+10
509	9.52449e+09	8.72461e+09	9.8105e+09	1.02761e+10	1.02697e+10	1.06624e+10	1.2791e+10	9.69725e+09	9.1127e+09	1.03483e+10	1.03483e+10
510	2.28578e+10	2.28742e+10	2.21254e+10	2.29721e+10	2.3287e+10	2.37576e+10	2.80226e+10	2.41171e+10	2.4191e+10	2.62251e+10	2.62251e+10
511	1.13329e+11	9.0495e+10	1.06332e+11	1.01386e+11	9.67516e+10	1.14778e+11	9.90605e+10	8.57041e+10	7.0273e+10	8.80783e+10	8.80783e+10
512	1.80576e+10	1.84949e+10	2.30346e+10	2.08184e+10	2.08754e+10	2.1027e+10	2.17057e+10	2.28545e+10	2.00632e+10	2.02543e+10	2.02543e+10
513	2.6084e+09	2.37916e+09	2.9842e+09	2.65941e+09	2.62942e+09	2.91463e+09	2.74218e+09	2.68765e+09	2.3583e+09	2.60147e+09	2.60147e+09
514	1.0121e+11	9.5135e+10	1.16279e+11	1.13457e+11	1.15156e+11	1.15161e+11	1.11451e+11	1.20359e+11	1.14843e+11	1.12221e+11	1.12221e+11
515	2.14766e+11	2.05337e+11	2.32408e+11	2.12708e+11	2.37418e+11	2.23299e+11	2.34297e+11	2.23875e+11	2.15651e+11	2.15733e+11	2.15733e+11
516	2.97364e+11	3.28289e+11	3.42771e+11	3.47982e+11	3.36823e+11	3.56244e+11	3.93896e+11	3.72851e+11	3.55643e+11	3.14154e+11	3.14154e+11
517	2.20441e+11	1.54246e+11	2.0009e+11	2.09204e+11	2.34541e+11	2.22066e+11	2.01665e+11	1.93736e+11	2.036e+11	2.24443e+11	2.24443e+11
518	6.04113e+10	6.09623e+10	6.86211e+10	5.59686e+10	5.56756e+10	6.63525e+10	6.7737e+10	6.98785e+10	6.17729e+10	6.56145e+10	6.56145e+10
519	3.7985e+11	3.56006e+11	4.07441e+11	3.68126e+11	3.82703e+11	4.14041e+11	3.95024e+11	4.11646e+11	3.77626e+11	4.11478e+11	4.11478e+11
520	1.07574e+11	8.99431e+10	1.05746e+11	8.684e+10	8.97935e+10	7.96229e+10	8.57732e+10	9.38645e+10	9.65355e+10	8.76433e+10	8.76433e+10
521	1.46015e+11	1.38566e+11	1.68264e+11	1.65837e+11	1.68066e+11	1.68217e+11	1.62519e+11	1.74031e+11	1.67259e+11	1.63231e+11	1.63231e+11
522	4.6419e+11	4.96107e+11	6.73851e+11	5.61903e+11	5.70332e+11	5.74463e+11	5.30942e+11	6.63463e+11	5.631e+11	5.61106e+11	5.61106e+11
523	8.26171e+11	7.8504e+11	7.93331e+11	8.1036e+11	8.53529e+11	8.32096e+11	8.24021e+11	8.65322e+11	8.21572e+11	8.26357e+11	8.26357e+11
524	2.42277e+11	2.3017e+11	2.39038e+11	2.11995e+11	2.23757e+11	2.39997e+11	2.27703e+11	2.23794e+11	2.30732e+11	2.24443e+11	2.24443e+11
525	6.92565e+10	6.50486e+10	6.92877e+10	6.19697e+10	6.32444e+10	6.86726e+10	6.69762e+10	6.5523e+10	6.69318e+10	6.46123e+10	6.46123e+10
526	4.03527e+11	3.82013e+11	4.51218e+11	4.5169e+11	4.52391e+11	4.5711e+11	4.43795e+11	4.71938e+11	4.56827e+11	4.45484e+11	4.45484e+11
527	1.14576e+11	1.02745e+11	1.25419e+11	1.16757e+11	1.1808e+11	1.30553e+11	1.29271e+11	1.27605e+11	1.22822e+11	1.29225e+11	1.29225e+11
528	4.72472e+11	5.10568e+11	6.6543e+11	6.29578e+11	6.95287e+11	6.70849e+11	5.67247e+11	6.5301e+11	5.66577e+11	5.61106e+11	5.61106e+11
529	4.69866e+10	4.87521e+10	5.25536e+10	5.00625e+10	5.12067e+10	5.22551e+10	5.5926e+10	5.55369e+10	5.13374e+10	4.67255e+10	4.67255e+10
530	2.88274e+10	2.73858e+10	3.03198e+10	3.1519e+10	3.21934e+10	3.15989e+10	3.08114e+10	3.24614e+10	3.1393e+10	3.06058e+10	3.06058e+10
531	3.86571e+11	3.82704e+11	4.77022e+11	4.13349e+11	4.08443e+11	4.15576e+11	4.47616e+11	4.14374e+11	3.86207e+11	2.87312e+11	2.87312e+11
532	1.49933e+11	1.42022e+11	1.52431e+11	1.55857e+11	1.60638e+11	1.60081e+11	1.56601e+11	1.62645e+11	1.57349e+11	1.53029e+11	1.53029e+11
533	4.67818e+11	4.7069e+11	5.35078e+11	5.77633e+11	5.29574e+11	5.15214e+11	4.4873e+11	5.86811e+11	5.67611e+11	4.7609e+11	4.7609e+11
534	3.63487e+11	3.54441e+11	4.07332e+11	4.66577e+11	4.42193e+11	4.205e+11	4.02787e+11	4.5701e+11	4.47325e+11	4.14879e+11	4.14879e+11
535	4.14412e+11	3.95478e+11	4.10494e+11	3.54962e+11	3.78187e+11	3.95633e+11	3.52245e+11	4.34274e+11	3.94971e+11	4.08077e+11	4.08077e+11
536	2.90983e+11	2.81444e+11	2.80728e+11	2.44508e+11	3.03835e+11	3.00971e+11	3.06695e+11	3.31718e+11	3.52522e+11	3.60468e+11	3.60468e+11
537	1.75556e+11	1.72106e+11	1.89177e+11	1.58555e+11	1.72832e+11	1.42685e+11	1.48804e+11	1.61624e+11	1.668e+11	1.47015e+11	1.47015e+11
538	1.84109e+11	1.85497e+11	2.18995e+11	1.80277e+11	1.86358e+11	1.76945e+11	1.74109e+11	1.88105e+11	1.95396e+11	1.75287e+11	1.75287e+11
539	7.02989e+10	8.32661e+10	8.76296e+10	8.84928e+10	8.16392e+10	8.76419e+10	1.02094e+11	8.67038e+10	8.9759e+10	8.94744e+10	8.94744e+10
540	3.98722e+10	4.00863e+10	4.44194e+10	4.09942e+10	4.20624e+10	4.29558e+10	4.59603e+10	4.53572e+10	4.18245e+10	3.67839e+10	3.67839e+10
541	1.1641e+11	1.3208e+11	1.6287e+11	1.74865e+11	1.51111e+11	1.69233e+11	1.91388e+11	1.79054e+11	1.48271e+11	1.44153e+11	1.44153e+11
542	3.75932e+11	3.62817e+11	3.79665e+11	3.54757e+11	3.56924e+11	3.86411e+11	3.35983e+11	4.18363e+11	3.76456e+11	3.46866e+11	3.46866e+11
543	2.85226e+10	2.96169e+10	3.09475e+10	3.82124e+10	3.17802e+10	2.71274e+10	2.29869e+10	3.51067e+10	3.75926e+10	2.72052e+10	2.72052e+10
544	2.78857e+11	2.78246e+11	2.89325e+11	3.95615e+11	3.09939e+11	2.66691e+11	2.39933e+11	3.06654e+11	3.36843e+11	2.55048e+11	2.55048e+11
545	4.09449e+11	4.701e+11	5.39128e+11	5.62736e+11	5.20561e+11	4.34788e+11	3.52845e+11	5.73549e+11	6.59907e+11	4.2168e+11	4.2168e+11
552	1.90833e+11	2.00123e+11	2.2923e+11	2.06612e+11	2.32734e+11	2.18889e+11	2.0511e+11	2.37108e+11	2.53184e+11	2.39676e+11	2.39676e+11
553	9.26457e+09	5.95116e+09	4.91575e+09	7.17953e+09	5.19182e+09	6.68869e+09	5.0258e+09	1.16012e+10	4.26983e+09	5.96765e+09	5.96765e+09
554	2.24131e+09	2.95922e+09	2.00963e+09	1.96683e+09	2.99259e+09	1.85651e+09	2.48356e+09	9.5736e+09	7.80017e+09	4.40487e+09	4.40487e+09
555	6.51911e+09	6.3149e+09	2.81932e+09	3.87146e+09	6.39998e+09	4.45668e+09	2.50311e+09	1.55454e+10	4.87656e+09	8.14389e+09	8.14389e+09
556	1.77223e+09	1.41123e+09	7.03069e+08	1.02578e+09	1.59883e+09	1.07294e+09	7.39104e+08	3.90924e+09	2.33385e+09	1.79268e+09	1.79268e+09
557	8.38644e+09	5.76437e+09	3.22616e+09	3.01746e+09	7.45556e+09	6.02528e+09	3.12578e+09	8.16614e+09	6.35315e+09	5.22438e+09	5.22438e+09
558	4.63553e+09	3.25596e+09	3.11166e+09	3.35884e+09	3.47518e+09	3.52095e+09	2.88557e+09	5.57337e+09	2.88773e+09	3.34394e+09	3.34394e+09
559	1.24852e+10	8.67418e+09	8.69068e+09	8.12116e+09	9.88562e+09	8.5467e+09	7.73409e+09	1.19121e+10	8.29037e+09	8.6428e+09	8.6428e+09
560	1.96888e+10	2.12206e+10	1.63903e+10	1.30024e+10	2.42898e+10	3.38743e+10	1.41399e+10	2.5219e+10	2.79584e+10	1.52418e+10	1.52418e+10
561	1.10905e+11	1.3916e+11	1.3495e+11	1.27862e+11	1.4011e+11	1.46552e+11	1.2514e+11	1.50449e+11	1.64372e+11	1.54078e+11	1.54078e+11
562	8.61543e+09	1.12026e+10	9.55484e+09	9.66902e+09	7.10027e+09	1.63296e+10	9.78379e+09	1.32069e+10	1.15106e+10	8.0808e+09	8.0808e+09
563	4.29596e+09	5.17318e+09	3.88132e+09	3.36008e+09	4.067e+09	8.61049e+09	3.51172e+09	6.84737e+09	5.75807e+09	3.15348e+09	3.15348e+09
572	2.16083e+10	2.85661e+10	2.72883e+10	1.85569e+10	2.71107e+10	3.41027e+10	1.83106e+10	2.71332e+10	2.86171e+10	1.49798e+10	1.49798e+10
573	2.04998e+11	2.88662e+11	2.60919e+11	2.35393e+11	2.57248e+11	2.91819e+11	2.22134e+11	2.81406e+11	2.79265e+11	2.54656e+11	2.54656e+11

## Sheet: Cons_total
FPU	1905	1915	1925	1935	1945	1955	1965	1975	1985	1995	2005
2	0	0	0	0	0	0	0	0	0	0	0
3	7.06638e-05	6.85467e-05	5.43965e-05	5.2134e-05	4.55828e-05	5.41487e-05	7.85471e-05	0.000100517	9.95556e-05	8.66381e-05	0.000100732
4	0.00172759	0.00197465	0.00164545	0.00177763	0.00163436	0.00196067	0.00317523	0.00565972	0.00739859	0.0071155	0.00923053
5	0.000344791	0.000284905	0.000284696	0.000321163	0.000653127	0.00113865	0.00257348	0.00556143	0.00700107	0.00835839	0.00803698
6	1.42177e-05	1.02658e-05	1.47862e-05	1.78429e-05	3.52826e-05	4.97981e-05	6.73143e-05	0.000125876	0.000185183	0.000168412	0.000155551
7	0.0226569	0.0277883	0.0257463	0.0325156	0.0332855	0.0468737	0.0715401	0.109955	0.128368	0.137519	0.13435
8	0.0709969	0.0840339	0.0756314	0.100959	0.117608	0.178922	0.23055	0.329247	0.380334	0.354581	0.274561
9	0.00198289	0.00128758	0.00240616	0.00340959	0.00392549	0.00478876	0.00964004	0.0203599	0.0390142	0.0396169	0.0187107
10	0.211515	0.240915	0.201556	0.251099	0.267227	0.32352	0.482966	0.774977	0.998249	0.835547	0.720452
11	0.211523	0.209779	0.209564	0.196734	0.163423	0.249352	0.311061	0.451714	0.639485	0.716583	0.668453
12	0.504955	0.587771	0.476126	0.592094	0.672419	0.831541	1.3469	2.31516	3.63498	3.37984	2.86733
13	0.412546	0.435998	0.488324	0.47933	0.391466	0.612637	0.758502	0.922319	0.966069	1.06834	0.781799
14	0.295369	0.279167	0.27487	0.352259	0.512768	0.848936	1.36689	1.99096	2.40381	2.11275	1.4364
15	0.125633	0.13677	0.126593	0.133473	0.156954	0.286537	0.457594	0.658225	0.803135	0.574693	0.620365
16	0.907782	0.995588	1.05719	1.11294	1.19253	2.09146	3.97264	7.13709	11.6423	11.0798	4.79314
17	6.28787	9.35012	10.5714	10.4621	10.0888	11.8461	14.5401	16.7168	18.0564	18.0255	17.2026
18	0.263734	0.335282	0.4268	0.509193	0.709207	0.897156	1.2708	1.87864	2.14193	2.37083	2.56104
19	0.161759	0.227001	0.277105	0.324528	0.466087	0.581686	0.904905	1.46482	1.62546	1.65202	1.80582
20	7.22661	8.18607	8.25747	8.56214	8.99635	10.0438	12.9345	15.7253	16.5838	16.3339	17.7565
21	7.30361	7.54001	7.92932	6.36673	6.95533	10.0226	18.283	23.9603	26.6589	32.078	40.8801
22	4.3164	5.88809	7.12904	7.80682	8.73866	9.33301	9.16308	9.46767	8.59891	9.55256	7.5519
23	0.0688031	0.0682655	0.0712913	0.074469	0.0810583	0.0860418	0.120237	0.196357	0.320098	0.540561	0.459612
24	2.82881e-05	2.58154e-05	1.884e-05	1.91643e-05	1.7854e-05	1.74374e-05	2.24189e-05	0.000241698	0.00212173	0.0227534	0.0239085
25	0.320195	0.313647	0.35157	0.402213	0.451221	0.474376	0.501827	0.511059	0.920964	1.68768	1.12514
26	0.0692154	0.0729531	0.0727555	0.0874309	0.0969978	0.159797	0.226214	0.270742	0.367857	0.453783	0.641261
27	0.00555787	0.0397448	0.0617195	0.133513	0.212759	0.230435	0.548773	0.614407	0.858289	1.1837	1.67585
28	0.68055	1.12206	1.19243	1.51585	1.70573	2.08726	2.12564	3.26672	4.5733	5.75994	8.22387
29	0.00208689	0.00247442	0.00245436	0.0030525	0.0038687	0.00785025	0.0150648	0.018514	0.0240386	0.0442886	0.0446215
30	0.0385758	0.0505274	0.0641132	0.0817584	0.0887783	0.145537	0.21927	0.305103	0.388015	0.461772	0.586724
31	0.00164918	0.0019937	0.00183874	0.00229282	0.00145419	0.00107943	0.00159666	0.00312958	0.00610067	0.00831252	0.0188301
32	0.0152841	0.0169626	0.0195996	0.0224863	0.0144221	0.00958272	0.0149539	0.0303008	0.0407472	0.0638723	0.0990413
33	0.0140602	0.0159221	0.0184523	0.0216945	0.0178883	0.0173439	0.0318354	0.0538195	0.0993253	0.24077	0.338141
34	0.00746658	0.00861211	0.00841723	0.00885356	0.00875616	0.00820437	0.0092628	0.00907036	0.0100774	0.0110572	0.0126565
35	0.000603803	0.000814446	0.000871884	0.000998804	0.00068156	0.000425502	0.000583398	0.000493517	0.000534215	0.000582023	0.000710509
36	8.64127e-05	0.000100835	0.000122051	0.000148736	9.58896e-05	6.75288e-05	0.000194067	0.000325343	0.000336289	0.00044141	0.000559979
37	0.00727643	0.0086907	0.0113502	0.0138927	0.0123842	0.0148344	0.0176317	0.0282041	0.0320066	0.0364744	0.0382549
38	0.0115454	0.0125037	0.0141538	0.0165291	0.0122146	0.0144252	0.0366061	0.067483	0.130182	0.186386	0.253115
39	0.0621828	0.0721424	0.0667143	0.083881	0.102905	0.181515	0.28152	0.527599	0.89498	1.50681	1.87527
40	0.000194237	0.000232989	0.000285188	0.000346573	0.000222228	0.000127143	0.000296097	0.000404663	0.000342373	0.00136878	0.00145707
41	0.000716007	0.000787644	0.000884548	0.000998376	0.000673826	0.000615116	0.00118458	0.00186212	0.00276764	0.00354637	0.00482843
43	0.00719874	0.00930604	0.00933836	0.0131896	0.0162372	0.0291762	0.0451448	0.0673192	0.085311	0.0788911	0.104419
45	0.034528	0.039551	0.0463468	0.0535287	0.0608364	0.0574332	0.0691685	0.118895	0.198782	0.293455	0.411661
46	0.107735	0.168227	0.209454	0.253763	0.305719	0.328144	0.459131	0.544983	0.905254	1.04256	1.52452
47	0.417525	0.588735	0.821971	0.741502	0.602248	0.533641	0.419565	0.572909	0.559344	0.688624	0.635188
50	0.170158	0.233428	0.280214	0.40148	0.337639	0.575704	0.432196	0.97753	1.05336	1.38324	1.39784
51	0.0605998	0.103409	0.171675	0.175373	0.17389	0.255654	0.53937	1.02905	1.57399	3.31119	4.75971
55	0	0	0	0	0	0	0	0	0	0	0
56	0	0	0	0	0	0	0	0	0	0	0
57	0	0	0	0	0	0	0	0	0	0	0
58	0	0	0	0	0	0	0	0	0	0	0
59	0	0	0	0	0	0	0	0	0	0	0
60	0	0	0	0	0	0	0	0	0	0	0
61	0	0	0	0	0	0	0	0	0	0	0
62	1.32036e-07	1.82814e-07	2.88122e-07	3.40847e-07	6.4439e-07	8.68825e-07	1.05553e-06	1.68649e-06	2.41242e-06	2.29921e-06	2.20392e-06
63	1.90948e-06	1.78392e-06	2.79452e-06	3.43587e-06	6.76938e-06	9.4197e-06	1.24027e-05	2.13589e-05	3.09612e-05	2.85361e-05	2.6366e-05
64	0	0	0	0	0	0	0	0	0	0	0
65	0	0	0	0	0	0	0	0	0	0	0
66	0	0	0	0	0	0	0	0	0	0	0
67	0	0	0	0	0	0	0	0	0	0	0
68	2.62219e-06	3.55606e-06	5.71483e-06	6.87116e-06	1.28922e-05	1.71167e-05	2.0861e-05	3.42056e-05	4.88551e-05	4.63531e-05	4.39342e-05
69	4.56406e-07	5.64429e-07	5.00978e-07	5.83911e-07	5.57942e-07	6.82793e-07	1.15495e-06	1.79524e-06	2.10732e-06	1.77973e-06	1.92871e-06
70	3.48215e-06	3.38317e-06	5.24654e-06	6.37935e-06	1.24495e-05	1.71794e-05	2.22131e-05	3.79908e-05	5.47285e-05	5.06007e-05	4.68862e-05
71	0	0	0	0	0	0	0	0	0	0	0
72	0	0	0	0	0	0	0	0	0	0	0
73	7.45148e-06	1.01839e-05	1.64119e-05	1.97462e-05	3.71136e-05	4.93166e-05	6.02349e-05	9.8762e-05	0.000141188	0.000134162	0.000127174
74	1.41266e-06	1.89357e-06	1.85783e-06	2.08598e-06	1.98385e-06	2.51725e-06	3.77969e-06	4.93871e-06	4.9555e-06	4.35755e-06	5.0858e-06
75	1.74916e-05	1.95671e-05	1.59033e-05	1.69577e-05	1.50804e-05	1.70241e-05	2.42807e-05	3.03671e-05	3.02339e-05	2.42022e-05	2.62568e-05
76	0	0	0	0	0	0	0	0	0	0	0
77	1.707e-07	2.31356e-07	2.22006e-07	2.37948e-07	2.20212e-07	2.69855e-07	4.04694e-07	5.18169e-07	5.1939e-07	4.48882e-07	5.27857e-07
78	6.4692e-06	9.25706e-06	9.15187e-06	9.99967e-06	9.22321e-06	1.12001e-05	1.63301e-05	2.08667e-05	2.05925e-05	1.78909e-05	2.07875e-05
79	9.47732e-07	5.50986e-07	7.84838e-07	9.85677e-07	2.08777e-06	3.14536e-06	4.57482e-06	1.32646e-05	2.81871e-05	2.60129e-05	2.62078e-05
80	3.15372e-05	3.39337e-05	2.70654e-05	2.8692e-05	2.57873e-05	3.02375e-05	4.94468e-05	7.53317e-05	8.76552e-05	7.31899e-05	7.89486e-05
81	0.000206329	0.000227635	0.000179821	0.000157667	0.000123241	0.000130782	0.000175726	0.000213427	0.000204145	0.00329072	0.00587363
82	0.000376916	0.00048849	0.000643732	0.00171476	0.00326256	0.00792875	0.0157157	0.0127278	0.0132989	0.0169226	0.0216663
83	0.000115616	0.000148054	0.000139082	0.000148975	0.000137568	0.000168788	0.000249097	0.000321419	0.000320169	0.000542976	0.000776516
84	2.13933e-06	1.19612e-06	1.51774e-06	1.87155e-06	4.0639e-06	6.17739e-06	8.88075e-06	2.92713e-05	4.84324e-05	4.28301e-05	4.27721e-05
85	6.14172e-05	5.34338e-05	5.24501e-05	5.70228e-05	0.000107714	0.00015521	0.000329967	0.00115662	0.002131	0.00323979	0.00333032
86	1.73069e-06	1.49984e-06	1.46921e-06	1.59208e-06	2.96759e-06	4.21869e-06	7.90986e-06	1.28979e-05	1.62384e-05	1.99381e-05	1.94043e-05
87	0.00293453	0.00332091	0.00384011	0.00465914	0.00533438	0.00864799	0.0143698	0.0196506	0.0214186	0.0200669	0.018737
88	0.00262382	0.00349984	0.00342078	0.00388216	0.00382093	0.00519803	0.00779873	0.0112501	0.0118987	0.0101607	0.0131758
89	1.99401e-08	2.40103e-08	4.40786e-08	5.2846e-08	1.0604e-07	1.45573e-07	1.72225e-07	2.63696e-07	3.6896e-07	3.52642e-07	3.22848e-07
90	7.31135e-08	9.13541e-08	1.58111e-07	1.77979e-07	3.26001e-07	4.23449e-07	4.95482e-07	7.7414e-07	1.11912e-06	1.05236e-06	9.91297e-07
91	1.23941e-06	1.23941e-06	1.3439e-06	2.08624e-06	3.06258e-06	5.37464e-06	1.87222e-05	0.000186079	0.000380278	0.000257333	0.000310442
92	6.64668e-09	7.74176e-09	1.34158e-08	2.2891e-08	3.75611e-08	5.23196e-08	6.02973e-08	7.92964e-08	1.14789e-07	1.11128e-07	1.13323e-07
93	2.1693e-05	2.1693e-05	2.35219e-05	3.65148e-05	5.36034e-05	9.40662e-05	0.000173977	0.00036298	0.000456702	0.000543206	0.000601835
94	0.000255411	0.00023021	0.000256152	0.00033021	0.00046587	0.000735275	0.000787207	0.000810336	0.00197707	0.00170934	0.00183619
95	0.180906	0.196015	0.21148	0.239577	0.313503	0.443474	0.759953	1.04276	1.19162	1.04688	0.691356
96	0.210303	0.217976	0.230094	0.259736	0.338776	0.491006	0.851736	1.12232	1.11199	1.23198	0.773247
97	6.51908e-07	1.03718e-06	1.64737e-06	1.76924e-06	2.89876e-06	3.51628e-06	3.7635e-06	5.11648e-06	6.16118e-06	5.91111e-06	5.89196e-06
98	0.00457127	0.00409057	0.00307434	0.00292921	0.00299448	0.00371262	0.00701187	0.011883	0.0131007	0.012725	0.0123962
99	0.0312272	0.0349019	0.0299096	0.0349918	0.0321979	0.0377158	0.0523993	0.0815674	0.0912018	0.087795	0.0587421
100	8.11222e-07	1.11115e-06	1.7946e-06	2.15343e-06	4.04303e-06	5.37329e-06	6.57331e-06	1.07822e-05	1.5402e-05	1.46359e-05	1.38799e-05
101	0.140008	0.157336	0.140995	0.165608	0.150882	0.186956	0.310887	0.594921	0.699354	0.575389	0.557609
102	0.0391626	0.0414614	0.0422916	0.0472514	0.058985	0.0927408	0.15906	0.378488	0.611313	0.70756	0.651312
103	0.41105	0.404489	0.409277	0.440705	0.552249	0.795485	1.38178	1.69108	1.58683	1.32865	1.00405
104	5.70028e-06	6.16485e-06	4.68728e-06	4.68436e-06	4.57285e-06	6.12228e-06	1.0067e-05	1.54314e-05	1.86746e-05	1.4673e-05	1.48051e-05
105	1.33933e-05	1.1864e-05	1.17307e-05	1.27785e-05	2.40069e-05	3.43509e-05	6.47223e-05	0.000104418	0.000109341	0.000115971	0.000128081
106	0.000156994	0.000350316	0.000643327	0.000719518	0.00114194	0.00137287	0.00154375	0.00249041	0.00506147	0.00655289	0.00761743
107	0.0161446	0.016851	0.019027	0.0201492	0.0198267	0.0280894	0.0683343	0.153972	0.25157	0.0472821	0.0523897
108	0.115881	0.13349	0.108408	0.128968	0.149256	0.226034	0.332455	0.520473	0.683563	0.521543	0.344277
109	0.162357	0.134733	0.143494	0.146341	0.139891	0.198753	0.28147	0.376113	0.39308	0.349593	0.332371
110	0.0444516	0.0447816	0.0484333	0.0517012	0.0502457	0.0885689	0.116812	0.149978	0.161705	0.176348	0.213139
111	0.0301523	0.0305787	0.0325411	0.0353023	0.0422324	0.0544166	0.0691573	0.0893135	0.103262	0.0950108	0.0682955
112	0.63121	0.655848	0.734976	0.811721	0.854742	1.55623	2.07792	2.38949	2.27482	2.25311	2.50143
113	0.0054913	0.00487104	0.0042086	0.00467316	0.00438775	0.00533199	0.00641065	0.00934486	0.0103372	0.0192375	0.00971814
114	0.662958	0.672907	0.740502	0.766571	0.665508	1.1173	1.40145	1.76489	1.79452	1.84712	2.14626
115	0.266995	0.284536	0.300342	0.311454	0.357319	0.640476	1.01435	1.56764	1.81168	1.45254	1.44165
116	0.000495058	0.000363712	0.000243794	0.000267035	0.00023672	0.000353806	0.000446504	0.000385199	0.000294667	0.000376956	0.00053302
117	0.00245109	0.00297377	0.00274258	0.00334739	0.00378353	0.00595887	0.0105483	0.0190956	0.0260505	0.0193745	0.0230454
118	0.56867	0.615833	0.665712	0.701666	0.676305	1.06356	1.44251	2.31192	2.89774	1.98965	1.7902
119	0.00430302	0.00410449	0.00393803	0.00408648	0.00426149	0.00456094	0.00834498	0.0240705	0.0521271	0.0580747	0.0537166
120	0.000105842	0.000127346	0.000154863	0.00018197	0.000262216	0.000367069	0.000513071	0.000721724	0.000865891	0.00111534	0.00245606
121	0.191622	0.228705	0.259526	0.297548	0.281497	0.43661	0.624806	0.869898	1.0525	1.42157	1.51997
122	0.581536	0.619869	0.664064	0.858972	1.07345	1.46135	1.58227	2.02455	2.21896	2.49281	0.498899
123	1.12015	1.14729	1.19854	1.21583	1.08246	1.73631	2.16788	2.86669	3.05581	3.09278	2.73148
124	0.0737895	0.0691781	0.0674595	0.0903823	0.193017	0.358361	0.421509	0.588874	0.752379	0.79091	0.291771
125	9.19219e-07	7.81163e-07	5.08338e-07	5.20091e-07	9.24329e-07	1.83497e-06	2.59662e-06	3.06383e-06	2.97334e-06	2.22559e-06	2.32234e-06
126	0.0690426	0.0665047	0.102186	0.126182	0.171556	0.215762	0.345224	0.529084	0.672965	0.759643	0.721117
127	0.0589542	0.0673337	0.0778882	0.0814648	0.0958528	0.123048	0.225455	0.339078	0.380043	0.426806	0.519903
128	0.00313727	0.00435029	0.00427485	0.00697125	0.00876497	0.0165955	0.0212561	0.0200061	0.0171745	0.0199879	0.0282896
129	0.000974975	0.00119796	0.00109208	0.0015556	0.00375912	0.00942816	0.0161887	0.0224031	0.0255564	0.0205994	0.0233914
130	9.62728e-07	7.28133e-07	4.3531e-07	4.21777e-07	7.26643e-07	1.41266e-06	1.97507e-06	2.31022e-06	2.22579e-06	1.66093e-06	1.74157e-06
131	0.00270849	0.0033798	0.00318804	0.00401862	0.00788597	0.040831	0.146478	0.322146	0.403556	0.116111	0.0389148
132	0.283567	0.308139	0.379322	0.420845	0.56578	0.66284	0.934469	1.31914	1.50181	1.84587	2.08954
133	2.42647e-05	2.35725e-05	1.70739e-05	1.92908e-05	3.6765e-05	7.60442e-05	0.000110506	0.000133101	0.000130639	0.000105749	0.000138012
134	0.157368	0.178452	0.162974	0.210598	0.302259	0.459303	0.805578	1.42826	2.07439	2.24737	2.07835
135	3.31873e-05	4.39323e-05	7.04338e-05	8.53586e-05	0.00016013	0.000215287	0.000375259	0.000817489	0.00114728	0.0011107	0.00132779
136	0.356429	0.440956	0.513113	0.549215	0.630938	0.669783	0.876201	1.16224	1.47197	1.79511	1.68159
137	0.48339	0.58194	0.678191	0.736541	0.832202	0.944932	1.3366	1.9784	3.47601	5.00981	5.27197
138	9.86301e-06	1.09176e-05	9.07796e-06	1.09993e-05	1.08429e-05	1.73282e-05	2.50293e-05	2.73515e-05	2.6536e-05	2.89146e-05	2.91135e-05
139	0.0947168	0.115262	0.148008	0.177152	0.186309	0.201403	0.219633	0.220791	0.224394	0.298251	0.289604
140	2.60301	2.97799	3.18044	3.32668	4.1837	4.70113	5.20734	5.76975	5.92352	5.91596	6.11152
141	0.121586	0.267619	0.384665	0.368823	0.290596	0.250969	0.295961	0.346373	0.367922	0.362815	0.406841
142	0.118346	0.115197	0.110796	0.130928	0.165386	0.203827	0.215361	0.244043	0.238318	0.222543	0.159876
143	0.012863	0.0128577	0.0131388	0.0130205	0.0134786	0.0138902	0.0201714	0.0436442	0.0997461	0.168755	0.185579
144	0.0123539	0.0133701	0.0144551	0.0147219	0.0178774	0.0209325	0.0274662	0.0555692	0.0713475	0.140389	0.195383
145	0.0428283	0.0741525	0.157834	0.184191	0.188469	0.190655	0.198964	0.351791	0.399995	0.383548	0.374423
146	0.672726	0.530102	0.550811	0.720085	1.28302	2.0278	2.68275	3.63722	4.3029	3.67527	2.78173
147	1.09522	1.36241	1.50932	1.62641	1.90493	2.36165	4.09396	6.35395	7.74061	9.08504	12.2098
148	0.00502166	0.00534417	0.00480332	0.00511217	0.00580921	0.0489602	0.125134	0.168053	0.127903	0.297019	0.608286
149	0.142343	0.140016	0.140164	0.141794	0.271819	0.88615	1.78406	2.18566	3.29742	2.36641	1.36734
150	0.671814	0.739232	0.811876	0.814093	1.15406	1.38304	1.4639	1.68036	1.89988	2.49606	4.20489
151	1.97757	2.34081	2.28732	2.34995	2.54948	2.80273	3.66544	3.51849	4.26368	4.78591	5.13652
152	0.18028	0.203363	0.229016	0.244275	0.290876	0.274539	0.322612	0.516786	0.802792	0.930435	1.19606
153	0.0333376	0.0372816	0.0401978	0.0419615	0.0459684	0.0647709	0.0886732	0.0997371	0.113667	0.11923	0.12988
154	0.00104302	0.0012633	0.00125327	0.00210111	0.00313084	0.00547483	0.00742512	0.00820642	0.0158318	0.00996421	0.00810175
155	0.000577308	0.000614873	0.000551465	0.000581416	0.000576882	0.00210063	0.00361418	0.00353568	0.00814579	0.023825	0.038382
156	0.000590504	0.00100186	0.00136465	0.0015983	0.00190376	0.00441167	0.00804608	0.00922685	0.0263248	0.0366481	0.0321975
157	0.591299	0.628073	0.649919	0.689946	0.843035	1.32693	2.20924	3.61381	5.1333	8.57079	11.9008
158	3.78881	3.53926	3.90004	5.25612	6.74311	7.5126	8.10642	8.93611	9.75757	10.8938	10.8104
159	2.67863	3.39635	3.69828	3.67981	3.30743	3.34767	3.88382	4.84684	4.87471	4.64354	4.57632
160	0.530041	0.581465	0.643893	0.695502	0.756618	0.805333	1.14512	1.70374	2.62367	3.24734	4.12971
161	0.744832	0.783738	0.791106	0.727477	0.662389	1.26185	1.9867	2.02354	2.18067	2.43944	3.92593
162	0.496297	0.512337	0.615184	0.651017	0.724051	0.884926	0.976757	1.59662	2.27759	2.3513	2.27307
163	0.0068525	0.00662725	0.00828723	0.00813373	0.00939414	0.0147134	0.0213763	0.0276932	0.0315183	0.0347667	0.0578904
164	0.925081	0.975472	1.15881	1.26856	1.72833	1.95287	2.78473	3.93742	3.96343	3.90788	4.09344
165	4.78085	5.68626	5.95418	6.62576	7.17619	8.58269	11.5427	12.4105	14.8089	15.0384	18.6758
166	0.886951	0.752564	0.438856	0.404375	0.600704	0.771483	0.788084	0.694809	0.825382	0.155474	0.198117
167	4.49928	5.1118	6.17646	6.55317	7.72686	7.5229	9.8683	12.2056	14.4993	14.9718	15.6043
168	3.45592	3.88604	5.38555	6.27931	6.73349	9.03195	16.9636	22.8094	25.2665	28.0208	31.7922
169	0.684478	0.867342	1.0809	1.28139	1.53132	2.54971	4.28748	5.5191	7.24795	7.32588	8.78983
170	1.38656	1.52102	1.64578	1.83206	1.99717	2.7865	4.37607	6.11899	8.97859	10.407	12.2692
171	0.0638404	0.0714879	0.0859497	0.0957609	0.104904	0.132365	0.172841	0.181742	0.204549	0.268248	0.311549
172	1.11387	1.47044	1.82653	2.31246	3.3152	3.97087	5.45836	7.22815	9.92364	11.3591	13.3775
173	0.0343509	0.0340323	0.0421029	0.0521236	0.0662408	0.104746	0.157664	0.18481	0.183033	0.207053	0.422157
174	0.772075	0.824967	0.887354	0.994543	1.05587	1.13873	1.12934	1.15557	1.663	2.40211	3.0647
175	0.0570854	0.0673157	0.0767864	0.0895505	0.107812	0.158029	0.231551	0.322893	0.357182	0.379204	0.404063
176	0.274505	0.293557	0.349762	0.438012	0.703491	1.09337	1.29613	1.44664	1.98475	3.23736	4.18627
177	0.956343	0.998372	1.13224	1.30142	1.43445	1.73274	2.11942	2.47012	3.04885	3.32662	3.45954
178	0.000884972	0.000937723	0.000893987	0.000970502	0.000975444	0.00148609	0.00535769	0.00824048	0.0362607	0.0405847	0.0271412
179	0.0212391	0.0250756	0.0352263	0.0404836	0.0540954	0.1075	0.18312	0.241869	0.308903	0.245385	0.227127
180	10.166	16.6827	22.4092	24.1926	29.2741	31.234	31.1372	34.8532	35.9703	34.2497	31.3076
181	0.537844	0.55891	0.527357	0.552988	0.543113	0.548438	0.798916	1.15118	1.67034	2.13216	2.59976
182	0.0451064	0.0529097	0.0645374	0.0742016	0.0877485	0.138648	0.200241	0.220471	0.255167	0.201946	0.199027
183	0.0391599	0.0510959	0.0701236	0.0801002	0.107608	0.215005	0.358429	0.420372	0.568855	0.503943	0.505134
184	3.78487	4.18637	4.66169	5.03511	3.86423	4.90151	8.25547	11.5397	14.0991	15.8797	17.7726
185	4.5415	5.53222	6.09826	6.55686	6.63376	6.97669	8.00713	8.82611	9.65246	9.58716	8.7252
186	0.0322474	0.0490427	0.060302	0.0757885	0.102092	0.0885428	0.0928466	0.129364	0.197762	0.24582	0.355844
187	0.137387	0.15992	0.189041	0.233649	0.332592	0.555692	0.788877	0.875027	1.13725	1.61848	1.60855
188	1.65306	1.92634	2.23626	3.26323	5.36311	7.32112	8.95366	9.02418	9.74273	12.9567	12.9322
189	0.202218	0.295684	0.360574	0.387274	0.476253	0.531217	0.650801	0.785849	1.55012	2.15468	2.15367
190	0.00832361	0.0115444	0.0132378	0.0153727	0.0204122	0.031399	0.0577478	0.0954613	0.0992888	0.160205	0.196079
191	0.346705	0.758069	1.01418	1.43144	3.8108	7.801	9.32862	9.99044	9.28788	11.2712	11.879
192	0.0683412	0.0657838	0.0574643	0.0754127	0.0698501	0.0824868	0.0607248	0.108281	0.177966	0.0242348	0.0282902
193	0.013219	0.0118802	0.0136776	0.0136801	0.0180755	0.0104688	0.0135226	0.0220354	0.0215372	0.0269969	0.0272904
194	0.00368694	0.00417989	0.00443113	0.00574454	0.00498396	0.00748985	0.00755014	0.00964528	0.0179911	0.0147527	0.00826298
195	0.17183	0.198798	0.192949	0.204642	0.198975	0.237945	0.238319	0.34347	0.378836	0.19456	0.20565
196	3.02227	3.85495	4.4167	5.01441	5.76215	5.73531	6.47608	7.94873	11.4879	11.1478	12.5178
197	2.46198	2.8238	3.32303	3.34734	3.65885	4.80645	5.97747	5.92175	5.32833	5.69282	7.44208
198	0.001261	0.00153397	0.00156484	0.00216705	0.0023719	0.00351715	0.00331729	0.00359509	0.00655786	0.0066327	0.00510706
199	0.00418286	0.00464224	0.00473429	0.00539242	0.00550136	0.00629493	0.00676119	0.0103966	0.0155321	0.0142156	0.013934
200	1.78486e-07	1.61343e-07	1.1981e-07	1.25387e-07	1.18655e-07	0.000137777	0.000382292	0.000453851	0.000892355	0.00198218	0.0594699
201	0.0277337	0.0335346	0.0358093	0.0382056	0.0316547	0.0270551	0.0321984	0.0503259	0.0716729	0.056092	0.0676365
202	6.82671	6.51666	6.32333	6.86567	5.72445	6.02668	7.43163	7.2315	7.06998	7.67416	8.83924
203	2.93356	3.97759	4.66759	6.10611	6.38629	6.86577	7.66846	8.61085	7.99516	7.89588	8.2132
204	0.000325244	0.000380301	0.000343386	0.000392002	0.000692644	0.00126082	0.00318434	0.00518077	0.0070822	0.00647966	0.0115515
205	8.16889	11.7085	14.7792	18.3563	22.0155	25.1337	29.984	34.3377	38.1437	39.1678	47.4573
206	1.19281	1.37107	1.59691	1.83105	1.50386	1.25889	2.20522	4.23154	5.3371	7.94912	5.73801
207	0.301582	0.346947	0.408487	0.462138	0.720438	1.10145	1.97824	3.85961	5.10982	5.65939	6.29227
208	1.7301e-05	1.88362e-05	1.68352e-05	2.16142e-05	0.000114763	0.00169386	0.00185213	0.00169932	0.000759752	0.000466104	0.00131973
209	0.00436835	0.00440827	0.00530276	0.00449763	0.00809625	0.00919119	0.0156438	0.0362547	0.0720323	0.126797	0.153075
210	1.68198e-05	1.82923e-05	1.58981e-05	1.87845e-05	2.48421e-05	3.31884e-05	6.21644e-05	0.000122212	0.000313389	0.000348072	0.000360024
211	1.0003e-05	1.12919e-05	1.03932e-05	1.25568e-05	1.8899e-05	2.60624e-05	5.67169e-05	0.00276783	0.0018126	0.00167184	0.00224878
212	0.0466174	0.0929243	0.0965791	0.156486	0.175633	0.201726	0.288422	0.384883	0.530696	0.761619	1.69874
213	3.32962e-06	3.65815e-06	3.13542e-06	3.69003e-06	4.89699e-06	6.5358e-06	1.15798e-05	5.78876e-05	0.000151629	0.000409021	0.000416615
214	0	0	0	0	0	0	0	0	0	0	0
215	1.01358	1.20388	1.74941	2.5398	4.31338	6.09017	6.22142	8.1948	8.74615	10.566	11.2852
216	0	0	0	0	0	0	0	0	0	5.47818e-05	9.90676e-05
217	13.6707	17.1542	16.0888	23.5924	21.4318	26.117	33.4965	41.6618	52.7486	56.7395	64.6044
218	2.3245	4.21177	4.09705	2.78576	5.59889	5.48528	5.51249	7.71874	9.36995	8.62027	12.6191
219	0.761717	1.05394	1.1276	1.46708	1.59302	1.76766	2.1513	2.19571	2.33026	2.6927	2.73865
220	0	0	0	0	0	0	0	0	1.97529e-05	1.97179e-05	7.5235e-06
221	7.20112	6.83442	6.45685	6.15305	5.11086	5.88352	7.23413	7.36095	7.60723	8.05448	10.5517
222	1.4252e-06	1.55604e-06	1.34674e-06	1.59552e-06	2.10855e-06	2.80374e-06	4.976e-06	6.02907e-06	1.08068e-05	0.000622673	0.00198972
223	3.93083e-06	4.18688e-06	3.95734e-06	4.41036e-06	5.01309e-06	5.34908e-06	4.99665e-06	5.21001e-06	6.09942e-06	6.13264e-06	6.44594e-06
224	1.78538	1.95128	2.38154	2.79929	2.73289	3.31087	5.19785	8.60678	11.4695	15.7957	18.3417
225	0.751746	0.922263	1.08986	1.29378	1.22293	1.63374	1.98866	2.23738	2.90328	4.0238	7.67796
226	5.97572e-05	6.78584e-05	8.84769e-05	0.000156379	0.000414471	0.00179687	0.00526794	0.00772393	0.0212867	0.0223201	0.0270807
227	0.0938668	0.189259	0.254065	0.321063	0.416156	0.486224	0.657497	1.04378	1.75002	2.32224	2.33089
228	1.6967	1.99633	2.28894	3.06071	3.13989	3.74405	5.32039	6.46512	9.53701	16.0745	17.8035
229	0.118365	0.148714	0.154112	0.167285	0.238892	0.441586	0.907946	1.41909	2.05505	1.83262	1.9135
230	9.90327e-05	0.000109001	9.28927e-05	9.95373e-05	8.571e-05	0.000304648	0.00109004	0.00142595	0.00701096	0.00012779	0.192823
231	1.58057	2.61502	3.0133	2.97228	4.16962	3.5726	4.71315	5.15648	9.44295	10.9461	8.65974
232	0.0170988	0.0279571	0.0476685	0.0743849	0.0786765	0.118349	0.156254	0.179071	0.278914	0.509901	0.928546
233	0.0671731	0.0659552	0.0736163	0.0919635	0.103932	0.108289	0.104515	0.114302	0.221544	0.455379	0.37512
234	4.14171	4.04186	3.88029	4.21508	3.83122	5.26522	6.86849	7.55085	8.3521	9.18877	12.1273
235	0.00301721	0.00362449	0.0122541	0.0137791	0.00727201	0.0125882	0.0276647	0.0671603	0.186713	0.207303	0.287513
236	0.0256106	0.0256314	0.0254317	0.0394674	0.0466155	0.0805206	0.0931684	0.14917	0.137169	0.105865	0.100477
237	0.0212342	0.0289047	0.0289481	0.0260979	0.0485046	0.0686741	0.0912812	0.117203	0.140445	0.127692	0.151432
238	0.000163981	0.000145921	0.000111106	0.000101323	9.79816e-05	0.000101428	0.0001087	0.00013588	0.00019979	0.000246119	0.00027259
239	8.10485e-05	7.60199e-05	6.04035e-05	5.74583e-05	5.61508e-05	5.78126e-05	6.1507e-05	7.79244e-05	0.000127008	0.000161974	0.000180429
240	0.169283	0.185179	0.189812	0.194234	0.206045	0.256762	0.371345	0.511666	0.681225	1.05842	1.82939
241	1.66977	2.04344	2.83494	3.52263	3.14063	3.32307	4.49111	5.69535	7.68068	8.73358	9.68231
242	0.0386124	0.0516335	0.0696767	0.11349	0.291108	0.495377	0.677329	0.772352	0.933347	1.13605	1.22111
243	2.06845e-05	1.98818e-05	1.7177e-05	3.80995e-05	3.99638e-05	4.54305e-05	3.35607e-05	6.38526e-05	9.98249e-05	0.000163804	0.000178277
244	0.000106924	0.000116899	0.000102637	0.000122324	0.000166016	0.000240981	0.000362081	0.00073618	0.00101716	0.000862801	0.000908259
245	0.000117038	0.000141544	0.000162792	0.000225155	0.000310495	0.000474843	0.000945441	0.00469405	0.00807047	0.00871157	0.0101751
246	2.82861e-05	3.44225e-05	3.96294e-05	5.42572e-05	7.33444e-05	0.000107283	0.00026496	0.000845951	0.00116784	0.0012004	0.00130245
247	9.92173e-06	1.04834e-05	9.89122e-06	1.09587e-05	1.24258e-05	1.34534e-05	1.17273e-05	8.57854e-06	6.52568e-06	4.70061e-06	0.000189245
248	1.79244e-07	1.79244e-07	1.93721e-07	2.85208e-07	4.92671e-07	1.10507e-06	4.08221e-06	1.39838e-05	1.83557e-05	1.83987e-05	2.05014e-05
249	6.22834e-05	7.57986e-05	8.72692e-05	0.000119488	0.000161528	0.000238324	0.000473441	0.00326306	0.00569818	0.00585368	0.00609464
250	0.00173371	0.00191833	0.00181508	0.00190427	0.00473558	0.0155349	0.0259301	0.0484037	0.0519261	0.0404931	0.041126
251	0.120015	0.139908	0.125858	0.140219	0.122794	0.133026	0.177905	0.235473	0.292772	0.38947	0.392271
252	2.46928	3.02833	2.91611	3.06874	2.9541	3.42976	4.13893	3.91431	5.30775	6.58219	6.67303
253	0.32339	0.717529	1.07854	1.54307	1.80635	2.1976	2.36753	3.77731	8.76363	12.2458	11.0552
254	6.64558	8.56378	8.54296	10.5967	8.77051	8.54638	11.9795	11.4911	14.1356	17.1064	22.6895
255	0.975029	1.09347	1.31114	1.4898	1.55232	1.55548	1.83308	2.32022	2.86974	4.0812	5.19676
256	0.00591891	0.00732528	0.0133288	0.0084134	0.00856458	0.0123305	0.0203091	0.0427473	0.0619446	0.071401	0.104936
257	0.000306852	0.000354181	0.000312331	0.000359525	0.000555133	0.00139898	0.00340484	0.00494529	0.00591753	0.00601764	0.0123646
258	0.000290618	0.000332357	0.000356137	0.000461888	0.000601823	0.00086876	0.00267756	0.00747846	0.0101207	0.00899691	0.010587
259	0.0230595	0.0265233	0.0290145	0.037945	0.0546281	0.0907565	0.137085	0.179426	0.25168	0.447252	0.643157
260	0.125475	0.144338	0.154852	0.168223	0.123479	0.113771	0.212238	0.47075	0.633459	0.728723	1.04104
261	0.00171302	0.00212042	0.000495665	0.000719917	0.00225129	0.00217643	0.00128258	0.00675976	0.0063281	0.0122638	0.0157591
262	0.00111387	0.00120658	0.00121956	0.00148295	0.00181012	0.00206782	0.00260768	0.00329434	0.00436372	0.00435607	0.00559605
263	0.0641313	0.0767999	0.0911751	0.11139	0.228554	0.477929	0.695262	0.814671	0.836935	0.892433	0.847717
264	1.61319e-06	1.61319e-06	1.74349e-06	2.56687e-06	4.43404e-06	9.94562e-06	0.000310073	0.000866753	0.000682921	0.00129375	0.00132115
265	0.000967164	0.00107012	0.00105659	0.0011816	0.00160314	0.00324113	0.0049176	0.00812958	0.0125929	0.013427	0.0120202
266	13.4095	15.5839	15.6578	19.9751	17.6252	17.7161	22.0724	24.7362	30.9212	38.0065	49.374
267	0.0380054	0.033105	0.0361883	0.0431591	0.0447959	0.0433848	0.0534438	0.0652229	0.0706129	0.0536115	0.0868117
268	0.745294	0.87838	1.00287	1.08949	1.17322	1.30951	1.53705	1.83214	2.06248	3.10305	4.29369
269	0.000155763	0.000155763	0.000168343	0.000247846	0.000428131	0.000960305	0.00179549	0.00138218	0.00140579	0.00133513	0.00152376
270	1.07546e-06	1.07546e-06	1.16233e-06	1.71125e-06	2.95602e-06	6.63041e-06	1.45916e-05	3.89465e-05	4.96064e-05	0.000287696	0.000364305
271	0.0103256	0.012717	0.0121882	0.00920831	0.00987343	0.0105872	0.0116443	0.0129594	0.013914	0.0163137	0.0243128
272	0.00132807	0.00143009	0.00117877	0.00123206	0.00112862	0.00107822	0.00113831	0.00142166	0.00231293	0.00340144	0.00515934
273	0.00100539	0.00107888	0.000600694	0.000707146	0.000825801	0.00107039	0.0018292	0.00507848	0.0166886	0.0227879	0.0222316
274	7.05331e-05	7.52903e-05	3.53425e-05	4.12328e-05	4.62679e-05	5.93752e-05	8.82552e-05	0.000135743	0.000159208	0.000174895	0.000154037
275	0	0	0	0	0	0	0	0	0	0	0
276	0.000144772	0.000156796	0.000144412	0.000158493	0.00014932	0.000122385	9.78209e-05	0.000383199	0.000640573	0.00221709	0.00214656
277	0	0	0	0	0	0	0	0	0	0	0
278	7.31285e-05	7.34062e-05	7.66528e-05	8.70303e-05	8.88959e-05	0.000129216	0.000224705	0.00038678	0.000615538	0.00121525	0.0108422
279	0.0904562	0.266088	0.747992	0.767298	1.15565	1.33435	1.6259	2.16098	3.48267	4.27575	4.66628
280	0.00897868	0.0107745	0.0098784	0.0109592	0.0180504	0.0313478	0.0569625	0.0756982	0.0769898	0.051932	0.054804
281	0.000113702	0.000119755	0.000108489	0.000140005	0.000276576	0.00382179	0.00696202	0.00827098	0.00866766	0.00738165	0.00708167
282	5.22548	6.34346	6.58721	6.41795	6.30183	7.23327	7.60795	8.42327	9.31034	9.6895	11.5927
283	0.021004	0.124331	0.263995	0.289445	0.334959	0.49201	0.878636	0.772497	1.02966	0.792142	0.815913
284	0.332126	0.379356	0.426648	0.491837	0.553367	0.595022	0.707496	0.80003	1.06471	1.02284	1.4411
285	2.18964e-06	2.189e-06	2.27746e-06	2.57634e-06	2.62171e-06	3.79857e-06	2.13039e-05	5.08732e-05	0.00027271	0.00172886	0.00880724
286	0	0	0	0	0	0	5.27651e-07	2.23005e-05	2.95899e-05	0.000144795	0.00020523
287	9.46359	11.4275	11.908	12.2727	10.3772	10.0617	10.7001	11.842	11.6227	13.9774	16.1542
288	0.00985049	0.0179094	0.0263217	0.0368193	0.035566	0.0525658	0.061275	0.0942859	0.16635	0.355565	0.448517
289	0.589562	0.779174	0.985544	1.10903	1.00942	1.25667	1.41447	1.85129	3.19441	4.08486	6.72426
290	0.00551907	0.00693776	0.00783411	0.0100339	0.0132657	0.0151644	0.0218976	0.0381351	0.0446555	0.0487019	0.0540544
291	0.358071	0.510303	0.546207	0.63898	0.75907	0.946768	1.19335	1.44649	2.07966	2.97863	3.38856
292	6.12675	6.90124	7.7583	7.56403	7.73627	9.28469	10.4066	10.588	9.8986	10.6009	12.5097
293	0.118024	0.157013	0.201483	0.24691	0.317666	0.471131	0.690158	0.889427	1.07993	1.159	1.2227
294	0.00154087	0.00304199	0.00481338	0.00660202	0.00916788	0.0160659	0.0263589	0.032707	0.0423466	0.0435271	0.050553
295	0.0860999	0.101969	0.111229	0.112761	0.145592	0.19455	0.363822	0.591599	0.689296	0.72782	0.886917
296	0.00338015	0.00346961	0.00361023	0.00407599	0.0048083	0.00616663	0.010856	0.0236693	0.0426463	0.0437617	0.0445603
297	3.62616e-06	3.62298e-06	3.76709e-06	4.26099e-06	4.33598e-06	6.27732e-06	1.08838e-05	1.86793e-05	2.90844e-05	4.70143e-05	0.00189499
298	0.00165311	0.00171743	0.00176254	0.00230352	0.00292978	0.0050574	0.00623449	0.00875288	0.01174	0.0126124	0.0139658
299	0.664267	0.850711	1.09735	1.3553	1.54079	1.80124	2.1248	2.77609	2.95631	3.36882	3.51588
300	0.0120204	0.0487352	0.11698	0.203736	0.253381	0.388969	0.447143	0.685002	1.26881	1.66115	2.07858
301	0.294273	0.51323	0.647651	0.860282	1.10877	1.58107	2.20328	3.00755	4.30192	4.54397	5.14613
302	0.00401231	0.00445555	0.00466279	0.00684297	0.00783137	0.009944	0.0167802	0.0410539	0.051756	0.0785162	0.0819073
303	0.00240453	0.00203435	0.00219986	0.00254033	0.00266173	0.00317867	0.00392467	0.00570849	0.0119208	0.0134889	0.0150699
304	0.014713	0.0163805	0.0181762	0.021417	0.0247801	0.0371758	0.0488382	0.0729962	0.101616	0.145217	0.187721
305	0.00141791	0.00153791	0.00166467	0.00228797	0.00305439	0.00478356	0.00774377	0.0156252	0.0125892	0.00849593	0.0107144
306	0.00093304	0.00101436	0.00103531	0.00118612	0.00144661	0.00185099	0.00327165	0.00795656	0.0101539	0.0108383	0.0112375
307	0.00801369	0.0085556	0.00893927	0.0119018	0.0151875	0.0208549	0.0275114	0.0435068	0.058643	0.0590077	0.0662753
308	0.00636069	0.00670225	0.00674271	0.00834075	0.0104684	0.0144451	0.0199368	0.0333593	0.0454896	0.0435086	0.0519162
309	0	0	0	0	0	0	0	0	0	0	0
310	0.00484517	0.00691203	0.00799573	0.0104178	0.0139448	0.0153965	0.0250248	0.0337579	0.0516971	0.062659	0.0712862
311	0.000103292	0.000116049	0.000112083	0.000130576	0.000140076	0.000184462	0.000230739	0.000276084	0.000344212	0.000538864	0.00140835
312	2.70512e-05	3.33896e-05	0.000183524	0.000495027	0.000758966	0.000919714	0.00112262	0.000946526	0.00106524	0.000235415	0.00332178
313	3.39823e-05	3.59445e-05	3.29149e-05	3.67699e-05	3.82498e-05	4.91727e-05	6.01599e-05	7.12827e-05	8.71853e-05	0.000137391	0.0009057
314	0.000349286	0.000384596	0.000269748	0.000309295	0.000300197	0.00028837	0.000285195	0.000366821	0.000506562	0.000667588	0.00099718
315	0.0253788	0.0286247	0.0312113	0.0352574	0.0394515	0.0449652	0.0513713	0.0756155	0.263118	0.272341	0.271869
316	4.35956e-05	4.49564e-05	5.31097e-05	0.000174738	0.000351224	0.000550989	0.000642622	0.000655753	0.00065854	0.00150456	0.00480763
317	0	0	0	0	0	1.6168e-06	1.61278e-06	0	5.56401e-06	5.16352e-05	9.54463e-05
318	0.00173643	0.00188605	0.00222038	0.00305551	0.00444953	0.00767542	0.0104312	0.014631	0.0231512	0.0218624	0.0246962
319	0.0427366	0.0786453	0.102141	0.102334	0.11444	0.134187	0.202707	0.24082	0.32841	0.323085	0.328906
320	0.0065144	0.00780003	0.00890373	0.0092884	0.0116104	0.0139655	0.0185157	0.0282791	0.0351801	0.0508131	0.0633362
321	4.08631e-05	3.9754e-05	2.46325e-05	2.94466e-05	3.20702e-05	0.000121252	0.000550663	0.0013167	0.00650783	0.00521752	0.00165708
322	0.000125445	0.000131824	0.000148206	0.000196039	0.000279819	0.000459572	0.000784228	0.000776758	0.000815999	0.00189759	0.0049715
323	0.265458	0.302556	0.331327	0.337484	0.383749	0.435775	0.528619	0.647294	0.990053	1.24937	1.32629
324	0.0161514	0.0205399	0.0369077	0.0437599	0.0623107	0.0722461	0.0792992	0.0842835	0.0820401	0.0813768	0.124423
325	0.220927	0.265504	0.323848	0.335551	0.367035	0.426948	0.498118	0.590949	0.713365	0.899556	0.970596
326	0.0978441	0.115486	0.120212	0.151778	0.199033	0.361034	0.503256	0.652112	0.793146	1.14606	1.17391
327	0.00265389	0.0017588	0.00166565	0.00179377	0.00271022	0.00220261	0.00260985	0.00232062	0.00381174	0.00309142	0.00238874
328	1.37872e-05	1.04242e-05	7.16164e-06	6.43322e-06	5.73295e-06	6.3772e-06	7.1598e-06	8.16024e-06	1.002e-05	1.40406e-05	0.000373301
329	0.000142093	0.000177447	0.000144413	0.000136705	0.000120447	0.00013741	0.000175555	0.000320393	0.000491736	0.000843702	0.00167821
330	0.000135978	0.000114364	8.53818e-05	8.10932e-05	7.48257e-05	8.12009e-05	9.08173e-05	0.000102556	0.000121108	0.000900937	0.00511499
331	0.000839836	0.00091741	0.000880893	0.00103348	0.00112115	0.00143414	0.00176103	0.00218508	0.00276883	0.00629737	0.0129245
332	1.19465e-06	1.45072e-06	1.75236e-06	1.99481e-06	1.75385e-06	2.14017e-06	2.85793e-06	2.98817e-06	2.74221e-06	3.02674e-06	3.57091e-06
333	4.11873e-05	7.71987e-05	0.000278135	0.000454896	0.000782604	0.00103012	0.00116109	0.00118236	0.00124631	0.00223968	0.00553017
334	3.99016e-05	3.78417e-05	3.18794e-05	3.35721e-05	3.35358e-05	4.14686e-05	4.91631e-05	6.94052e-05	0.000125049	0.000145821	0.000169363
335	7.4495e-06	9.04621e-06	1.09277e-05	1.24407e-05	1.09376e-05	1.33469e-05	1.91374e-05	2.93663e-05	3.80918e-05	4.83234e-05	5.78303e-05
336	3.23416e-05	3.0877e-05	5.79962e-05	0.000192874	0.000449423	0.000691163	0.000771922	0.000814533	0.000852902	0.00173076	0.00771376
337	0.000239778	0.000248265	0.000225258	0.00025119	0.000261626	0.000255915	0.00031215	0.000418654	0.000706283	0.0113498	0.0325343
338	0.0373342	0.0498795	0.0524998	0.174256	0.41713	0.742122	1.00637	1.02707	1.54961	1.48365	1.43574
339	0.00036391	0.000401616	0.000448424	0.000563543	0.000797623	0.00227236	0.00426015	0.00922062	0.010299	0.0102923	0.0113021
340	0.000656102	0.000748228	0.000742129	0.000889988	0.000979196	0.00130674	0.00164324	0.00203279	0.00224286	0.0255876	0.110075
341	0.0301022	0.0377872	0.0394656	0.0473861	0.0597685	0.0689778	0.0913833	0.140282	0.220518	0.290237	0.403244
342	0.023234	0.0394328	0.0745192	0.143511	0.222905	0.314079	0.427904	0.45101	0.448094	0.467524	1.04532
343	0.00405805	0.00603893	0.00748731	0.00779498	0.00737054	0.0102388	0.0136167	0.0282302	0.0391763	0.0463909	0.0603103
344	0.0061259	0.00725964	0.00923345	0.0110089	0.00889151	0.0112759	0.0128113	0.0144926	0.0157079	0.016497	0.0178115
345	0	0	0	0	0	0	0	0	0	0	0
346	6.47369e-06	4.71874e-06	3.14315e-06	2.75473e-06	2.41111e-06	2.78645e-06	3.00108e-06	3.86013e-06	5.4085e-06	8.01461e-06	0.000520413
347	0.40693	0.554015	0.832958	1.05205	1.48308	1.86946	2.24349	2.19575	2.32486	3.77659	5.99304
348	0.00291468	0.00301246	0.00500829	0.00497466	0.00672468	0.00678598	0.0102406	0.00879924	0.00932595	0.00671572	0.0125514
349	3.50059e-05	4.19288e-05	4.2659e-05	5.15459e-05	5.66175e-05	7.51333e-05	9.28009e-05	0.000114398	0.000116212	0.000190238	0.00166164
350	0.522053	0.581074	0.780986	0.896285	1.09199	1.19822	1.40851	1.39505	1.46249	1.02442	1.82039
351	0.00743551	0.00753582	0.00827326	0.00891087	0.00806164	0.00776131	0.00874888	0.0099174	0.00960294	0.00732411	0.0079376
352	0.000126081	0.000128251	0.000113085	0.000122227	0.000123825	0.000154378	0.000183749	0.000220467	0.000257887	0.000376468	0.0153411
353	1.62436e-05	1.50008e-05	1.2188e-05	1.23947e-05	1.20373e-05	1.26048e-05	1.40312e-05	2.03286e-05	0.000101427	0.000465908	0.00068824
354	1.53765e-06	1.33918e-06	1.02023e-06	9.75339e-07	9.00422e-07	1.04276e-06	0.000194325	0.000286023	0.00340138	0.00479306	0.00655624
355	0	0	0	0	0	0	0	0.000101844	0.000104066	5.70352e-05	7.03304e-05
356	1.93995e-05	2.24197e-05	2.21955e-05	2.63126e-05	2.85291e-05	3.74981e-05	4.60627e-05	5.65591e-05	5.73253e-05	0.000125191	0.00348935
357	7.36767e-05	7.64674e-05	6.88663e-05	7.5854e-05	7.80096e-05	9.84711e-05	0.000118108	0.000142528	0.000143005	0.00128984	0.015652
358	0	0	0	0	0	0	0	2.97745e-06	1.23659e-05	1.61007e-05	1.17171e-05
359	9.24414e-07	1.1226e-06	1.3559e-06	1.54385e-06	1.35757e-06	1.65667e-06	3.73374e-06	9.6825e-06	9.71801e-06	7.35673e-06	6.98922e-06
360	0	0	0	0	0	0	0	3.64251e-06	1.20105e-05	1.69828e-05	1.58918e-05
361	0.00114368	0.00114247	0.000956235	0.000978347	0.00100571	0.00103198	0.00194156	0.00302399	0.00523527	0.00596329	0.00898915
362	0.00325513	0.003522	0.00347577	0.00465552	0.00575489	0.00959402	0.0165859	0.0271205	0.0313373	0.0383694	0.0569368
363	5.87175e-05	7.1303e-05	0.000100243	0.000203915	0.000242727	0.000358872	0.000433281	0.000586502	0.000632691	0.000674053	0.000585219
364	0.0474323	0.0527893	0.042512	0.0456307	0.0484944	0.0467179	0.0667469	0.173105	0.279586	0.336638	0.406689
365	0.0801397	0.0990949	0.100365	0.134259	0.169275	0.270178	0.437678	0.820976	1.23869	1.9885	2.19002
366	9.43773e-06	8.36286e-06	6.60678e-06	6.60977e-06	6.36053e-06	7.01852e-06	7.99594e-06	9.07987e-06	1.67261e-05	2.00497e-05	3.7692e-05
367	0.359499	0.451827	0.63661	0.785474	0.89919	1.12384	1.41175	1.42002	1.4665	1.2704	1.86579
368	0.000819961	0.000994272	0.0012	0.00136837	0.00120588	0.00148457	0.00211462	0.00422766	0.00560047	0.0059919	0.00759601
369	0	0	0	0	0	0	0	0	2.62954e-06	3.97362e-05	5.08476e-05
370	1.08058e-06	1.31204e-06	1.58491e-06	1.80442e-06	1.58639e-06	1.9358e-06	3.82378e-06	6.02131e-06	2.88982e-05	5.67635e-05	7.80782e-05
371	9.60273e-07	9.60273e-07	1.07537e-06	1.78661e-06	3.05033e-06	6.69456e-06	1.08609e-05	2.19111e-05	4.18856e-05	5.83513e-05	7.91896e-05
372	0	0	0	0	0	0	0	0	1.75781e-05	5.74217e-05	6.59992e-05
373	2.1108e-06	2.56319e-06	3.0959e-06	3.52479e-06	3.09885e-06	3.78124e-06	5.23655e-06	6.23829e-06	5.75389e-06	5.69983e-06	6.52861e-06
374	1.3522e-06	1.6418e-06	1.98313e-06	2.2576e-06	1.98485e-06	2.42155e-06	3.14385e-06	3.11219e-06	2.40366e-06	2.19108e-06	2.47992e-06
375	0.000547934	0.000575129	0.000272168	0.000320769	0.000367067	0.000467644	0.000575928	0.000706961	0.00091114	0.000956119	0.00108662
376	0	0	0	0	0	0	0	0	0	0	0
377	0.000377156	0.000396615	0.0001873	0.000220735	0.000252549	0.000316131	0.000400453	0.000523396	0.000799335	0.000812347	0.000866059
378	0	0	0	0	0	0	0	0	0	0	0
379	0	0	0	0	0	0	0	0	0	0	0
380	4.45222e-06	4.45222e-06	5.03952e-06	9.20639e-06	1.6744e-05	3.60691e-05	6.03564e-05	6.68524e-05	6.70744e-05	8.70333e-05	0.000105857
381	0	0	0	0	0	0	0	0	0	0	0
382	0.176415	0.210847	0.231197	0.259523	0.273149	0.29146	0.312244	0.333469	0.353104	0.345179	0.347522
383	0	0	0	0	0	0	1.17279e-06	2.28679e-05	2.94813e-05	3.40358e-05	4.11846e-05
384	0.91705	1.29183	1.42849	2.25175	3.01596	3.91425	4.88957	4.66771	5.31951	4.85422	4.93696
385	0.0170695	0.0189233	0.0217659	0.0251606	0.0162478	0.0103976	0.0146645	0.0224285	0.0280514	0.030455	0.0376013
386	0.000406645	0.000478365	0.000564713	0.000642014	0.000728323	0.00105139	0.002567	0.0042651	0.00469207	0.0101233	0.0105342
387	0	0	0	0	0	0	0.000195092	0.000250378	0.000206285	0.000347548	0.00146538
388	0.00169709	0.00197859	0.00236609	0.00284761	0.00190359	0.00128711	0.00242299	0.00426857	0.00382565	0.00466889	0.00560113
389	1.76419e-06	1.76419e-06	2.04275e-06	4.43601e-06	8.85578e-06	1.85871e-05	3.69866e-05	0.00012389	0.000204635	0.000335571	0.000790086
390	0	0	0	0	0	0	0	0	0	0	0
391	0.00338746	0.00412293	0.00542864	0.00685685	0.0052481	0.00547667	0.0100894	0.0198351	0.0306081	0.0386723	0.0442033
392	0.00567734	0.00658784	0.0118585	0.023665	0.0288355	0.046225	0.0872979	0.121638	0.203664	0.22399	0.316587
393	0	0	0	0	0	0	0	0	0	9.04652e-05	0.000238403
394	2.50846e-05	2.50846e-05	2.8097e-05	4.71257e-05	0.00176718	0.003806	0.00581409	0.00955045	0.00919831	0.0248447	0.0363391
395	0.0275106	0.0391683	0.0465906	0.0610525	0.067459	0.103996	0.139893	0.160116	0.16885	0.168265	0.177558
396	0.000103808	0.000118351	0.000104581	0.0017832	0.00312742	0.00372381	0.00551687	0.00726232	0.00925725	0.0061764	0.00144221
397	0.00134147	0.00147986	0.00169933	0.0021516	0.00145257	0.0012241	0.00257237	0.00348251	0.00453103	0.00447594	0.00519295
398	0.112346	0.212547	0.323659	0.41216	0.570264	0.696008	0.792057	1.19884	2.07913	2.88848	2.90581
399	0.284403	0.356264	0.451437	0.702017	0.777161	0.932031	1.35923	1.32809	1.89865	1.72785	1.83338
400	0.000722474	0.000787304	0.000925028	0.00139644	0.00196119	0.00379964	0.00479522	0.00425249	0.00446971	0.00593463	0.011684
401	0.0380507	0.0567876	0.0881847	0.165907	0.258148	0.384227	1.06516	1.47009	2.05297	3.37376	3.28265
402	0.157641	0.185021	0.180572	0.228748	0.277987	0.427595	0.617283	1.13627	1.46314	1.87653	2.41134
403	0.0346661	0.0430537	0.0434351	0.0900087	0.176347	0.416872	0.797584	0.988165	1.39169	1.8841	2.22401
404	0.30635	0.370334	0.527187	0.772535	1.03155	1.40077	2.11465	2.47105	3.18861	4.0582	4.81825
405	0.139451	0.16731	0.185168	0.232	0.263923	0.350463	0.455021	0.551697	0.479836	0.467402	0.498619
406	0.00573819	0.00822572	0.0148914	0.044898	0.106264	0.180961	0.280812	0.369597	0.463282	0.698058	0.962146
407	0.0110754	0.0155378	0.0221914	0.0435635	0.0754043	0.130943	0.258248	0.389632	0.483228	1.70862	1.57471
408	0.278723	0.494282	0.678723	0.603699	0.514814	0.496017	0.613663	0.717415	0.821927	0.8925	1.33799
409	0.0530356	0.0652987	0.0832516	0.152936	0.295256	0.530296	0.99167	1.3711	1.37956	2.02653	2.21233
410	2.11173	3.47354	4.61579	4.58689	3.50677	3.64173	3.78384	5.20252	5.00193	4.31934	2.74886
411	0.00145864	0.00179741	0.00162708	0.00340855	0.00927257	0.0214394	0.0665223	0.0972801	0.145449	0.199461	0.318756
412	0.100563	0.138062	0.168258	0.208402	0.233754	0.277585	0.444922	0.729281	1.06594	0.959642	0.921419
413	0	0	0	0	0	0	0	0	0	0	0
414	0.0252648	0.0493638	0.0650302	0.0974144	0.134248	0.137753	0.159683	0.186551	0.218923	0.220783	0.302613
415	4.0149e-07	4.0149e-07	4.33918e-07	6.3884e-07	1.10354e-06	2.36031e-06	0.000202761	0.000215434	0.00012589	0.000119266	0.000154434
416	2.55108e-05	3.44692e-05	3.20673e-05	0.000100052	0.000142352	0.000148321	0.000328292	0.000950773	0.00958013	0.0109085	0.0115314
417	5.51961	5.84787	6.56047	6.56351	6.70474	6.87336	7.13341	7.34627	8.57717	12.1919	12.2451
419	4.67159	4.95915	5.34128	5.89867	6.75771	8.15299	9.36353	9.3441	7.61858	11.3012	14.8123
420	0.0499723	0.0717893	0.0944303	0.113878	0.150923	0.214167	0.199458	0.222487	0.374053	0.341647	0.351559
421	0.0604606	0.0619114	0.0655678	0.0700017	0.0951773	0.173502	0.30557	0.500491	0.573017	0.436558	0.362006
422	0.279137	0.323701	0.280981	0.365315	0.384405	0.399751	0.614189	0.967417	1.31372	1.08944	0.938127
423	0.00131276	0.00132206	0.000987747	0.000969241	0.00087419	0.00106198	0.00154763	0.00197326	0.00198264	0.00161611	0.00177604
424	8.21703e-05	0.000127418	0.000113377	0.00013948	0.000192909	0.000396899	0.000594419	0.00215008	0.00448656	0.00695287	0.0110947
425	0.000313724	0.000362451	0.000305578	0.00033803	0.000312686	0.000375437	0.000622259	0.000956699	0.00117465	0.00093782	0.00101372
426	0.000139254	0.00013754	0.000104413	0.000103807	9.05232e-05	0.000104537	0.000166438	0.000246581	0.000292075	0.000235259	0.000255571
427	0.777011	0.773308	0.698117	0.767649	0.59666	0.612737	0.838346	1.02502	0.966448	1.22255	1.52971
428	0.108003	0.127663	0.102342	0.12963	0.14556	0.169313	0.263085	0.454705	0.667886	0.66055	0.589506
429	0.0212713	0.026019	0.0333337	0.036881	0.0576769	0.0774268	0.104606	0.177769	0.311926	0.348322	0.348693
430	3.51067	4.07617	5.46377	5.76454	6.56603	6.82992	8.48467	7.52948	7.97926	7.35262	9.64791
431	0.000197962	0.00021427	0.000171422	0.000181551	0.000163109	0.000191181	0.000312028	0.000475288	0.000596861	0.000461295	0.000497675
432	0.000445016	0.000442958	0.000326777	0.000313859	0.000258784	0.000281405	0.000439539	0.000585639	0.000603696	0.000499462	0.000564534
433	2.85778e-05	1.68888e-05	2.42028e-05	3.10165e-05	6.64823e-05	0.000100156	0.000158502	0.000415178	0.000713438	0.000724331	0.000764541
434	0.00360479	0.00397271	0.00331924	0.00322946	0.00282619	0.00342211	0.0050562	0.00693923	0.00721006	0.00613212	0.00783323
435	0.000441814	0.000363286	0.000228071	0.000194303	0.000157803	0.000175314	0.000248541	0.000366391	0.000753183	0.000254815	0.000277098
436	0.000251057	0.000221664	0.000146244	0.000128112	9.82327e-05	9.94127e-05	0.000150887	0.000304484	0.0011041	0.000163388	0.000183237
437	0.000205569	0.000243946	0.000210014	0.000236397	0.000221175	0.000267988	0.000446604	0.000688926	0.000894146	0.00067774	0.000835725
438	0.00108727	0.0012564	0.00108192	0.0012436	0.00119749	0.00150157	0.00256578	0.00410621	0.00508217	0.00516616	0.00628547
439	0.00140149	0.00158324	0.00135941	0.00158413	0.00155722	0.00200021	0.00644982	0.00994131	0.0408853	0.0293607	0.021244
440	0.00739852	0.0077067	0.00637408	0.00762832	0.00774591	0.0107342	0.0206132	0.0810065	0.0878503	0.0457856	0.0413821
441	6.13902e-05	5.1878e-05	8.19055e-05	0.000107178	0.000220052	0.000338554	0.000775924	0.0082138	0.013012	0.0114464	0.0128041
442	0.000334173	0.000301707	0.000210955	0.000193564	0.000160648	0.000179932	0.000265285	0.00100726	0.00330863	0.00295189	0.00356443
443	1.88032e-05	1.98585e-05	2.78568e-05	3.58238e-05	7.09829e-05	0.000111044	0.000247905	0.00042332	0.000608168	0.000599851	0.000731135
444	0.0731143	0.0917671	0.0893379	0.116937	0.124779	0.189553	0.387375	0.566672	0.810635	0.974085	0.72905
445	0.00177031	0.00179131	0.00139687	0.0014943	0.00134648	0.00165833	0.00288298	0.00475768	0.00760894	0.00454934	0.00501405
446	0.00541257	0.00635591	0.00574966	0.00668708	0.00569052	0.00611637	0.00785147	0.0105923	0.0251882	0.0259544	0.0261348
447	0.000150115	0.000294205	0.000522393	0.000623674	0.00116643	0.00168464	0.00242652	0.00542392	0.0108976	0.0111387	0.0184596
448	0.000157051	0.000305824	0.000536306	0.000648649	0.00115912	0.00167281	0.00292676	0.0112124	0.0189837	0.0188851	0.0243024
449	0.792245	0.829453	0.902272	0.963965	1.19184	1.46461	1.90213	2.31152	2.50108	2.66656	2.28309
450	0.028252	0.0350483	0.0347284	0.0435336	0.0461921	0.0688237	0.114632	0.203652	0.375832	0.278419	0.28288
451	0.156509	0.181312	0.178427	0.222518	0.256692	0.467214	0.804432	1.24799	1.4144	0.883755	0.749692
452	0.0114269	0.0155503	0.0158348	0.0218896	0.0233161	0.0415141	0.131674	0.225075	0.259186	0.22512	0.183645
453	0.000141309	0.000223476	0.000355789	0.000389372	0.000644165	0.000795238	0.000884997	0.00136352	0.00163967	0.00154671	0.00154899
454	0.0976911	0.113951	0.103291	0.124513	0.10947	0.123238	0.183061	0.307643	0.393352	0.428586	0.301487
455	0.340111	0.390399	0.34773	0.417639	0.392748	0.524521	0.800677	1.29665	1.56905	1.51362	1.29995
456	0.105515	0.127964	0.120254	0.149471	0.138035	0.171146	0.291607	0.503718	0.594261	0.538364	0.413968
457	0.133963	0.161209	0.151646	0.201601	0.217817	0.337733	0.529429	0.959314	1.12094	1.0508	0.740513
458	0.181539	0.446316	0.606625	0.754519	0.781991	0.859254	1.24523	1.76015	2.31207	2.33495	2.40946
459	0.0262929	0.0277328	0.0290409	0.0338378	0.0499553	0.0838659	0.1574	0.264136	0.321273	0.463603	0.857937
460	0.0215611	0.0336035	0.0464485	0.0573581	0.0816982	0.103469	0.152596	0.289056	0.442206	0.467903	0.537636
461	0.00322392	0.00387102	0.00346359	0.00413332	0.00405118	0.00509749	0.00790098	0.0122912	0.0141398	0.0115569	0.0137432
462	0.0139951	0.0162547	0.0145303	0.0163005	0.0158164	0.0185911	0.0321696	0.0527431	0.0762509	0.125656	0.17985
463	0.00589457	0.00693547	0.00676587	0.00841931	0.00991678	0.0184058	0.0300143	0.0467534	0.054644	0.0590365	0.104018
464	0.276692	0.284928	0.276303	0.289084	0.358721	0.563719	1.09363	1.76062	1.90101	3.47407	6.4228
465	0.135648	0.129555	0.124064	0.183437	0.319852	0.677612	1.21987	1.93317	2.3002	1.90704	1.13557
467	7.39532	8.71491	8.97024	10.0887	12.3718	12.9632	15.4435	16.4779	17.4126	16.5467	16.0671
468	0.199183	0.242265	0.289507	0.331769	0.499036	0.614857	0.728539	0.801846	0.836597	1.16752	0.947689
469	0.651569	0.813583	0.805945	0.81972	1.21489	1.43529	1.57706	1.64808	1.93736	1.71421	2.27112
470	0.950344	1.07967	1.22129	1.24673	1.73112	1.95408	2.04668	2.48364	2.81242	4.54963	3.27726
471	6.59148	7.1542	7.93556	9.22572	12.5481	15.0703	18.052	19.2065	24.795	24.9592	25.1643
472	0.196146	0.234259	0.280721	0.400748	0.658217	0.858557	1.08765	1.12097	1.20226	1.1944	1.44838
473	0.954841	1.11466	1.11902	1.19213	1.41166	1.29736	1.45372	2.68945	3.69582	3.57518	3.50553
474	3.39321	4.8236	4.80315	4.98986	4.58265	4.71188	5.51467	7.16327	8.08849	5.93434	6.56594
475	2.87291	3.47511	3.66564	4.62262	4.04552	4.24621	4.99048	7.51352	8.17864	7.73898	8.80684
476	0.19912	0.243557	0.290383	0.316485	0.42707	0.489036	0.786848	1.66944	2.09525	2.32767	2.72217
477	0.192848	0.22438	0.211589	0.293486	0.856501	1.86369	2.76839	5.01114	5.91113	5.27221	6.21952
478	0.03771	0.0428252	0.0517183	0.0539352	0.0715032	0.0783804	0.124823	0.175686	0.183266	0.204564	0.216832
479	0.340188	0.403526	0.509245	0.55147	0.775233	1.04232	1.6373	2.54453	2.62833	2.77972	3.21157
480	1.79492	2.1023	2.04227	2.37154	2.77227	4.75416	5.8549	9.81816	10.0884	10.7139	12.4494
481	0.0244687	0.0455344	0.0745311	0.105208	0.253973	0.472221	0.756216	1.11402	1.36812	2.70027	3.87638
482	0.00198582	0.00241487	0.00225076	0.00260615	0.00316687	0.00502564	0.00812658	0.0108362	0.0121427	0.0806892	0.0829215
483	0.248191	0.284208	0.351817	0.452916	0.709433	1.35841	1.90162	1.86535	1.95689	1.96134	1.83903
484	12.7684	13.4484	13.9942	14.8348	15.7185	17.7505	19.4242	19.4406	18.6795	18.1072	23.9358
485	18.7757	18.8041	20.6367	19.4808	17.2478	21.1304	30.8959	37.2764	37.804	45.1446	51.8451
487	2.53161	3.09818	3.38156	4.19866	5.07282	6.62186	8.61574	11.0187	11.9819	21.1931	21.309
488	0.948678	1.03446	1.10056	1.39791	2.04186	2.84754	3.44986	4.18072	5.76482	9.9248	12.83
489	1.26168	1.39138	1.51403	1.60434	1.90874	2.70463	3.28009	4.19719	4.38495	7.90042	7.97249
490	0.799899	1.12614	1.36893	1.66173	1.94153	2.12649	2.7456	3.30187	4.22678	4.69243	5.29745
491	4.33042	6.08674	6.43335	7.82359	8.82095	9.10428	10.868	11.0197	14.7056	15.802	15.1501
492	3.39821	3.29291	3.54275	3.99988	4.48088	6.73827	10.4877	12.9242	12.156	13.7945	16.2523
493	0.124188	0.175666	0.194345	0.324991	1.25514	2.64053	3.12078	4.01678	3.83508	5.23494	6.0392
494	14.2628	23.2723	21.4489	30.417	29.8092	30.0876	40.9259	27.2027	41.439	38.0005	38.7585
495	4.3438	4.29256	4.58726	4.77515	4.67566	6.06219	7.34495	7.24519	8.17829	7.9481	8.61162
496	0.739103	1.02807	1.24485	1.6459	1.98437	2.45774	3.09439	3.70353	4.98406	5.75073	6.88448
497	7.95234	9.89837	9.3858	11.4913	12.9648	16.3522	19.4264	21.9552	25.4413	22.9235	23.2178
498	25.5247	27.5681	32.7404	35.4509	35.5464	33.7144	45.3702	62.6839	75.0133	91.9714	102.284
499	0.00444812	0.00876736	0.0212887	0.0193915	0.0197761	0.0298103	0.0961472	0.162249	0.184213	0.485804	0.79856
500	0.319646	0.595306	0.821355	1.07195	0.936363	1.27774	2.6519	3.70441	5.89267	10.756	13.0736
501	0.000196023	0.000238593	0.000226872	0.000281792	0.000314397	0.000383182	0.000448101	0.00040792	0.00295697	0.0074627	0.0139897
502	0.000415839	0.000512594	0.000617849	0.000840305	0.0012494	0.00184822	0.00252995	0.00314154	0.00478832	0.00958712	0.0219808
503	0.282639	0.298068	0.327171	0.414195	0.662495	1.36181	2.01465	2.47424	2.80484	3.14447	3.04079
504	0.767329	0.851222	0.856113	1.03842	1.62672	2.89547	3.96868	4.48167	5.02236	5.44994	5.29424
505	0.318974	0.367682	0.386493	0.373745	0.424483	0.450661	0.425873	0.469925	0.514585	0.533749	0.61739
506	0.0405482	0.0472777	0.0519231	0.0511879	0.0576677	0.0667177	0.095654	0.126674	0.153106	0.158176	0.196709
507	0.000488573	0.00113711	0.00208033	0.00296607	0.00410609	0.00494365	0.00635313	0.00969411	0.0173191	0.0241038	0.0276046
508	0.00663677	0.0071491	0.00618714	0.00715293	0.00723274	0.0101949	0.0171914	0.0207739	0.0342076	0.0393443	0.0492356
509	0.00210919	0.00226184	0.00160014	0.00188606	0.00200641	0.00222919	0.00254868	0.00309355	0.00469893	0.00623311	0.00846508
510	0.0156912	0.0171404	0.011151	0.01517	0.0202487	0.03357	0.0514024	0.0793713	0.107381	0.121877	0.163857
511	0.151496	0.189622	0.208221	0.224039	0.342939	0.427258	0.483806	0.563797	0.672803	0.947356	1.73612
512	0.024236	0.0401862	0.039439	0.0406095	0.0421967	0.0390145	0.0414663	0.058477	0.0710439	0.0750455	0.0940919
513	0.00431171	0.00488372	0.00471462	0.00587383	0.00698066	0.00971784	0.0125873	0.0180826	0.0229467	0.0208962	0.024228
514	0.000298551	0.00034043	0.000250333	0.000279639	0.000289365	0.000465148	0.00181011	0.00399196	0.0124192	0.0129442	0.00991473
515	0.00156197	0.00167596	0.00214829	0.00348592	0.00566494	0.0106483	0.0125729	0.0133612	0.00965545	0.0097004	0.0115107
516	0.0031003	0.00325023	0.00397272	0.00585711	0.00874524	0.0163665	0.0209318	0.0239603	0.0186812	0.017653	0.0198305
517	0.000145258	0.000155995	0.00011476	0.000143426	0.000171624	0.000425469	0.00199813	0.00503811	0.0119395	0.0213674	0.030746
518	0.000267113	0.000288211	0.000303253	0.000345587	0.000453588	0.000644636	0.000817897	0.00106506	0.00129984	0.00127131	0.00157857
519	0.000236686	0.000248257	0.000186038	0.000198501	0.000198534	0.000224771	0.000282414	0.000466703	0.000706341	0.00101973	0.00120861
520	0.00184549	0.00236852	0.00197517	0.00190602	0.00171316	0.00198668	0.00283197	0.00695979	0.0126648	0.0192836	0.0300199
521	0.000564302	0.000736252	0.000623627	0.000607558	0.000551534	0.000644202	0.00112112	0.00305168	0.00470417	0.00669734	0.0114211
522	0.000428692	0.000529331	0.000426224	0.00043596	0.000419336	0.000518897	0.000719863	0.00135686	0.00244098	0.00604017	0.0213392
523	0.00297568	0.00354775	0.00389896	0.0072497	0.00823994	0.00996233	0.00999522	0.0152975	0.0261308	0.0308394	0.035226
524	0.000828937	0.000995573	0.000978864	0.00117125	0.00124769	0.00141096	0.00178408	0.00310669	0.00475812	0.00724658	0.00787541
525	4.43179e-05	4.1894e-05	2.27233e-05	2.50826e-05	2.63384e-05	2.99785e-05	3.69705e-05	6.34479e-05	0.000103572	0.000421785	0.000487009
526	0.00264563	0.0026893	0.00174653	0.00232979	0.00287689	0.00447254	0.00689226	0.0137362	0.0185929	0.0254369	0.0323116
527	0.000147151	0.000143812	8.1362e-05	9.28147e-05	9.97383e-05	0.000116393	0.000146551	0.000262008	0.000457144	0.00120656	0.00168992
528	0.000478756	0.000580335	0.000455169	0.000524669	0.000554	0.000721635	0.00223397	0.00770706	0.0163459	0.0513975	0.0900655
529	0.000104179	0.000110079	0.000113326	0.000125976	0.000162526	0.00022795	0.000300668	0.000395191	0.000492228	0.000478456	0.000555233
530	0.000703706	0.000729027	0.000438332	0.000522766	0.000581597	0.0011853	0.00251244	0.00594605	0.0083964	0.0117146	0.0155918
531	0.00277004	0.00302846	0.00379916	0.00553439	0.00731314	0.0126407	0.0240415	0.0328071	0.0212876	0.0185161	0.0207714
532	0.000343103	0.000330924	0.000183307	0.000206196	0.000219592	0.000253392	0.000315932	0.000548624	0.00095903	0.00186981	0.00256957
533	0.000591735	0.000582611	0.00034996	0.00040821	0.000446531	0.000634276	0.00121763	0.00408044	0.0111849	0.019428	0.0373193
534	0.00107056	0.000958287	0.000545281	0.000554706	0.000590068	0.000724873	0.000961961	0.00251821	0.00454665	0.00733926	0.00969302
535	0.0596215	0.0910932	0.125782	0.220148	0.363985	0.536347	0.797763	0.610068	0.819115	0.798143	0.599318
536	0.03636	0.0517537	0.0718241	0.12626	0.214381	0.234637	0.248333	0.273168	0.295572	0.242715	0.376803
537	0.00250363	0.00282469	0.00207922	0.00264413	0.00314192	0.00459097	0.0129687	0.0377965	0.090192	0.209369	0.270299
538	0.00146964	0.00169397	0.00127202	0.00152363	0.00171544	0.00230536	0.00651997	0.0168706	0.0349374	0.0903339	0.158924
539	0.00710576	0.00684989	0.00735919	0.00671291	0.0070603	0.0237227	0.0388141	0.0482645	0.0603195	0.0690578	0.0816187
540	0.000834935	0.00088677	0.00109271	0.00162174	0.00237002	0.00448731	0.00792243	0.014862	0.0150933	0.0185266	0.021248
541	0.00348368	0.00385995	0.00466661	0.00610238	0.00591113	0.00848414	0.0123425	0.0164326	0.0133165	0.0170105	0.0263451
542	0.00375375	0.00481166	0.0045086	0.00629572	0.00731534	0.010702	0.0161978	0.0196553	0.0227837	0.0278515	0.035699
543	2.04849e-05	2.11028e-05	1.46859e-05	1.91873e-05	2.48974e-05	0.000102845	0.000173081	0.000208846	0.000542167	0.00106144	0.00168223
544	0.00322588	0.0038843	0.00387463	0.00503376	0.00757269	0.0182465	0.0325791	0.0464001	0.0557372	0.0629318	0.0650052
545	0.000286198	0.000324514	0.000348523	0.000449607	0.000587829	0.0016643	0.00318327	0.00390492	0.00468383	0.00641527	0.00963592
552	0.0986567	0.125202	0.129541	0.175939	0.224622	0.380125	0.608765	1.13077	1.47088	1.76476	2.38371
553	0.00648776	0.0074361	0.0110479	0.0156954	0.0164168	0.0146978	0.0193644	0.0179442	0.019494	0.0220445	0.0245805
554	3.89228e-05	4.84268e-05	4.0242e-05	4.76258e-05	8.40877e-05	0.000132072	0.000330576	0.00132969	0.00138373	0.00184681	0.00450166
555	1.8619e-05	2.06274e-05	1.5527e-05	1.62567e-05	2.56108e-05	3.10984e-05	5.29914e-05	0.000610082	0.00203635	0.00207909	0.00493315
556	1.13707e-06	1.12e-06	7.30994e-07	6.80558e-07	1.00204e-06	1.2102e-06	1.90585e-06	2.86916e-06	3.51099e-06	1.67102e-05	3.35905e-06
557	3.41669e-05	3.79504e-05	2.85062e-05	2.95581e-05	4.61257e-05	5.62952e-05	0.000275655	0.00171148	0.00291344	0.0100896	0.00506562
558	0.0156772	0.0173726	0.0212285	0.0278836	0.0337563	0.0377133	0.0505883	0.0607973	0.0668734	0.0832357	0.0864749
559	0.194854	0.240337	0.335416	0.529906	0.64117	0.788305	1.25611	1.0916	1.45194	1.63179	1.70557
560	0.0723568	0.105089	0.169289	0.354998	0.600209	0.991659	2.05091	2.78446	3.3047	6.07359	6.47344
561	0.156253	0.29586	0.390237	0.413532	0.468372	0.512918	0.69198	0.829457	0.910018	0.95273	1.28362
562	0.662972	0.950246	1.56745	2.84988	4.49343	6.07225	9.37817	10.8613	11.2602	12.533	13.1535
563	0.00452242	0.00856005	0.0260319	0.0839149	0.175743	0.323067	0.581473	0.689466	0.760442	1.0445	1.14967
572	4.68964e-05	5.30981e-05	4.36273e-05	5.85533e-05	6.01651e-05	7.2459e-05	0.000111909	0.000224302	0.000470641	0.000830478	0.00136001
573	0.0639305	0.0907783	0.124356	0.194988	0.230941	0.279163	0.375718	0.508201	0.57451	0.585934	0.621744

## Sheet: Cons_dom
FPU	1905	1915	1925	1935	1945	1955	1965	1975	1985	1995	2005
2	0	0	0	0	0	0	0	0	0	0	0
3	7.06638e-05	6.85467e-05	5.43965e-05	5.2134e-05	4.55828e-05	5.41487e-05	7.85471e-05	0.000100517	9.95556e-05	8.66381e-05	0.000100732
4	0.00172759	0.00197465	0.00164545	0.00177763	0.00163436	0.00196067	0.00317523	0.00483847	0.00523932	0.00380129	0.0037795
5	0.000344675	0.000284788	0.000284565	0.00032093	0.000652731	0.000995905	0.00177562	0.00290489	0.00318267	0.00334905	0.00346348
6	1.42177e-05	1.02658e-05	1.47862e-05	1.78429e-05	3.52826e-05	4.97981e-05	6.73143e-05	0.00011784	0.000170499	0.00015319	0.000138953
7	0.0216645	0.0263664	0.0238768	0.0288345	0.0290542	0.0373394	0.056893	0.0762975	0.0803706	0.0656516	0.0726244
8	0.0537762	0.0639852	0.0537851	0.0652298	0.0708564	0.0900714	0.101782	0.129507	0.158559	0.175529	0.130244
9	9.86861e-05	0.000171958	0.000306963	0.000379192	0.000795876	0.00118464	0.00156574	0.00266254	0.00371539	0.00409457	0.00437915
10	0.100889	0.099602	0.0685052	0.0805926	0.0835992	0.0880296	0.108274	0.157451	0.183734	0.132059	0.12208
11	0.00949449	0.0113709	0.0146821	0.0162404	0.0294753	0.0465451	0.0598642	0.0804892	0.0820803	0.0650846	0.0598383
12	0.294976	0.363556	0.245937	0.282834	0.289558	0.306059	0.368766	0.52535	0.609889	0.455783	0.40908
13	0.0118466	0.0132692	0.0165035	0.0178523	0.0309406	0.05278	0.0759051	0.111076	0.115353	0.0813588	0.067313
14	0.137557	0.165297	0.146234	0.173634	0.164672	0.189419	0.279296	0.366022	0.36825	0.303546	0.344741
15	0.0585507	0.0636426	0.0438789	0.0457853	0.065026	0.101951	0.161481	0.269553	0.280227	0.162789	0.193648
16	0.186132	0.212318	0.156965	0.167424	0.233459	0.333834	0.479998	0.767492	0.8831	0.619141	0.58896
17	0.0221765	0.0340979	0.0453352	0.0505408	0.075586	0.0810542	0.118211	0.180861	0.165203	0.164838	0.177454
18	0.124198	0.15547	0.212937	0.242909	0.363848	0.427984	0.573838	0.812953	0.823457	0.799386	0.862192
19	0.123162	0.151868	0.198209	0.221903	0.296943	0.30941	0.445784	0.606391	0.487475	0.430671	0.449495
20	0.0197395	0.0208752	0.0185674	0.019515	0.0192887	0.0230813	0.0298002	0.0367822	0.037241	0.0359438	0.0329978
21	0.570155	0.610789	0.54734	0.579015	0.575275	0.636766	0.724754	0.792643	0.760674	0.692029	0.635457
22	0.00837503	0.0121212	0.0163503	0.0185079	0.0289039	0.0379521	0.06928	0.122878	0.128433	0.150434	0.170294
23	0.0010439	0.00113661	0.000966197	0.00111964	0.00115648	0.00126442	0.00141112	0.00221364	0.00431912	0.00577614	0.00664016
24	2.82881e-05	2.58154e-05	1.884e-05	1.91643e-05	1.7854e-05	1.74374e-05	2.08545e-05	9.54928e-05	0.000235654	0.000255152	0.000158752
25	0.00490913	0.00538732	0.00465243	0.00545014	0.00573248	0.0065899	0.00714458	0.0114965	0.019789	0.0242818	0.0311907
26	0.0180333	0.0192423	0.0173223	0.0183609	0.0182917	0.0226477	0.02777	0.0318491	0.0314119	0.0311555	0.0292716
27	0.00544803	0.00610135	0.0059531	0.006976	0.0075234	0.00928953	0.0126108	0.0174277	0.0251483	0.0471857	0.0555692
28	0.0227925	0.0297327	0.03315	0.0393932	0.0355213	0.0519834	0.0632664	0.061134	0.0639491	0.17679	0.415051
29	0.00192485	0.00231237	0.00227486	0.00272188	0.00289931	0.00344088	0.00466424	0.00723354	0.010269	0.0125631	0.0132786
30	0.0184527	0.024048	0.0260722	0.0338679	0.0401483	0.0544239	0.0814641	0.117542	0.127891	0.149761	0.134632
31	0.00125112	0.00137372	0.00150827	0.00172521	0.0010743	0.000586818	0.000709312	0.000981591	0.00104825	0.00148373	0.00241052
32	0.0146221	0.0161748	0.0186392	0.021286	0.0129165	0.00654882	0.00781428	0.00979166	0.0123803	0.0164311	0.0248099
33	0.00987761	0.0111534	0.0130789	0.0152645	0.00943766	0.0049744	0.0063952	0.00819975	0.00972098	0.0126525	0.0171309
34	0.000420329	0.000498533	0.00061093	0.000746562	0.000482908	0.000278305	0.000355689	0.000461349	0.000449091	0.000469051	0.000620152
35	0.000452694	0.000517622	0.000614991	0.000727405	0.000457175	0.000252175	0.000291263	0.000318713	0.000326209	0.000356825	0.000480477
36	8.64127e-05	0.000100835	0.000122051	0.000148736	9.58896e-05	5.5516e-05	8.71986e-05	0.000155814	0.000147814	0.000241683	0.000360399
37	0.00353125	0.0039502	0.00460696	0.00541876	0.0033019	0.00164928	0.00187405	0.00228567	0.00245123	0.00318389	0.0045161
38	0.0103367	0.0111565	0.0125528	0.0141417	0.00848862	0.00443066	0.00595345	0.00863369	0.0106889	0.0128154	0.0130212
39	0.0418178	0.0478549	0.0356267	0.0395218	0.0413112	0.0460546	0.0545875	0.0779984	0.092512	0.128234	0.190671
40	0.000194237	0.000232989	0.000285188	0.000346573	0.000222228	0.000127143	0.000201666	0.000247117	0.000163556	0.000246189	0.000335301
41	0.0005767	0.00064258	0.00074041	0.000848507	0.000519802	0.000285454	0.000426502	0.000758119	0.00115991	0.00181727	0.00298802
43	0.00650333	0.00840994	0.0080113	0.0100525	0.0113683	0.0170541	0.0300112	0.0450846	0.0509788	0.0435646	0.0491149
45	0.000238818	0.000468145	0.000477153	0.000574049	0.000720378	0.00116154	0.0022255	0.00412492	0.00602246	0.00735102	0.00731408
46	0.00043134	0.000594597	0.000577421	0.000699126	0.000827147	0.00109923	0.00176249	0.0053062	0.00639728	0.00944346	0.0140004
47	0.0071846	0.00824975	0.00993733	0.0110502	0.0149328	0.01544	0.0223863	0.0320492	0.0266558	0.0230984	0.0235138
50	0.00195212	0.00185659	0.00192072	0.00223418	0.00259858	0.00306458	0.00367337	0.00483182	0.00636312	0.00978334	0.0153349
51	0.0320255	0.0319686	0.0335151	0.0374303	0.0427846	0.0493887	0.0599776	0.0710795	0.0878894	0.100254	0.121468
55	0	0	0	0	0	0	0	0	0	0	0
56	0	0	0	0	0	0	0	0	0	0	0
57	0	0	0	0	0	0	0	0	0	0	0
58	0	0	0	0	0	0	0	0	0	0	0
59	0	0	0	0	0	0	0	0	0	0	0
60	0	0	0	0	0	0	0	0	0	0	0
61	0	0	0	0	0	0	0	0	0	0	0
62	1.32036e-07	1.82814e-07	2.88122e-07	3.40847e-07	6.4439e-07	8.68825e-07	1.05553e-06	1.68649e-06	2.41242e-06	2.29921e-06	2.20392e-06
63	1.90948e-06	1.78392e-06	2.79452e-06	3.43587e-06	6.76938e-06	9.4197e-06	1.24027e-05	2.13589e-05	3.09612e-05	2.85361e-05	2.6366e-05
64	0	0	0	0	0	0	0	0	0	0	0
65	0	0	0	0	0	0	0	0	0	0	0
66	0	0	0	0	0	0	0	0	0	0	0
67	0	0	0	0	0	0	0	0	0	0	0
68	2.62219e-06	3.55606e-06	5.71483e-06	6.87116e-06	1.28922e-05	1.71167e-05	2.0861e-05	3.42056e-05	4.88551e-05	4.63531e-05	4.39342e-05
69	4.56406e-07	5.64429e-07	5.00978e-07	5.83911e-07	5.57942e-07	6.82793e-07	1.15495e-06	1.79524e-06	2.10732e-06	1.77973e-06	1.92871e-06
70	3.48215e-06	3.38317e-06	5.24654e-06	6.37935e-06	1.24495e-05	1.71794e-05	2.22131e-05	3.79908e-05	5.47285e-05	5.06007e-05	4.68862e-05
71	0	0	0	0	0	0	0	0	0	0	0
72	0	0	0	0	0	0	0	0	0	0	0
73	7.45148e-06	1.01839e-05	1.64119e-05	1.97462e-05	3.71136e-05	4.93166e-05	6.02349e-05	9.8762e-05	0.000141188	0.000134162	0.000127174
74	1.41266e-06	1.89357e-06	1.85783e-06	2.08598e-06	1.98385e-06	2.51725e-06	3.77969e-06	4.93871e-06	4.9555e-06	4.35755e-06	5.0858e-06
75	1.74916e-05	1.95671e-05	1.59033e-05	1.69577e-05	1.50804e-05	1.70241e-05	2.42807e-05	3.03671e-05	3.02339e-05	2.42022e-05	2.62568e-05
76	0	0	0	0	0	0	0	0	0	0	0
77	1.707e-07	2.31356e-07	2.22006e-07	2.37948e-07	2.20212e-07	2.69855e-07	4.04694e-07	5.18169e-07	5.1939e-07	4.48882e-07	5.27857e-07
78	6.4692e-06	9.25706e-06	9.15187e-06	9.99967e-06	9.22321e-06	1.12001e-05	1.63301e-05	2.08667e-05	2.05925e-05	1.78909e-05	2.07875e-05
79	9.47732e-07	5.50986e-07	7.84838e-07	9.85677e-07	2.08777e-06	3.14536e-06	4.57482e-06	8.38886e-06	1.23135e-05	1.08682e-05	9.69334e-06
80	3.15372e-05	3.39337e-05	2.70654e-05	2.8692e-05	2.57873e-05	3.02375e-05	4.94468e-05	7.53317e-05	8.76552e-05	7.31899e-05	7.89486e-05
81	0.000206329	0.000227635	0.000179821	0.000157667	0.000123241	0.000130782	0.000175726	0.000213427	0.000204145	0.000173844	0.000200713
82	0.000201906	0.00031348	0.00032566	0.000373876	0.000360621	0.000458576	0.000697898	0.000936846	0.000973417	0.000850572	0.000997032
83	0.000115616	0.000148054	0.000139082	0.000148975	0.000137568	0.000168788	0.000249097	0.000321419	0.000320169	0.000280293	0.000326451
84	2.13933e-06	1.19612e-06	1.51774e-06	1.87155e-06	4.0639e-06	6.17739e-06	8.88075e-06	1.6066e-05	2.34877e-05	2.10308e-05	1.90013e-05
85	6.14172e-05	5.34338e-05	5.24501e-05	5.70228e-05	0.000107714	0.000154433	0.000291281	0.000468609	0.000477405	0.000501319	0.000508745
86	1.73069e-06	1.49984e-06	1.46921e-06	1.59208e-06	2.96759e-06	4.21869e-06	7.90986e-06	1.26147e-05	1.28219e-05	1.34315e-05	1.34568e-05
87	0.00180252	0.00211464	0.00251576	0.00314252	0.00330574	0.00572954	0.00910177	0.0118948	0.0116418	0.00944504	0.00735961
88	0.00262369	0.00349978	0.00341736	0.00381897	0.00366756	0.00469923	0.00713311	0.00952852	0.00986204	0.0086468	0.0101446
89	1.99401e-08	2.40103e-08	4.40786e-08	5.2846e-08	1.0604e-07	1.45573e-07	1.72225e-07	2.63696e-07	3.6896e-07	3.52642e-07	3.22848e-07
90	7.31135e-08	9.13541e-08	1.58111e-07	1.77979e-07	3.26001e-07	4.23449e-07	4.95482e-07	7.7414e-07	1.11912e-06	1.05236e-06	9.91297e-07
91	0	0	0	0	0	0	0	0	0	0	0
92	6.64668e-09	7.74176e-09	1.34158e-08	2.2891e-08	3.75611e-08	5.23196e-08	6.02973e-08	7.92964e-08	1.14789e-07	1.11128e-07	1.13323e-07
93	0	0	0	0	0	0	0	0	0	0	0
94	2.60657e-05	4.29958e-05	5.80135e-05	6.60264e-05	0.000116878	0.000217639	0.00030009	0.000400269	0.000365238	0.000295755	0.000288435
95	0.0107938	0.0115821	0.0122003	0.0138665	0.0145671	0.0203146	0.030458	0.0451891	0.0509963	0.0493134	0.0539262
96	0.00657749	0.00760623	0.00897017	0.0112038	0.0118124	0.0222591	0.0414579	0.0729093	0.096885	0.112339	0.119003
97	6.51908e-07	1.03718e-06	1.64737e-06	1.76924e-06	2.89876e-06	3.51628e-06	3.7635e-06	5.11648e-06	6.16118e-06	5.91111e-06	5.89196e-06
98	0.000235282	0.000295575	0.000308078	0.00035495	0.000353146	0.000499058	0.000731793	0.000910951	0.000906703	0.000791807	0.000724162
99	0.0229705	0.0263423	0.0224505	0.0259168	0.0235667	0.0248979	0.0324717	0.0429296	0.0463634	0.0360875	0.0308004
100	8.11222e-07	1.11115e-06	1.7946e-06	2.15343e-06	4.04303e-06	5.37329e-06	6.57331e-06	1.07822e-05	1.5402e-05	1.46359e-05	1.38799e-05
101	0.0826516	0.0927142	0.0842526	0.101679	0.0973715	0.111412	0.169822	0.237421	0.256253	0.209344	0.230618
102	0.0187819	0.0207147	0.0225609	0.02638	0.0277179	0.042107	0.0660249	0.0831657	0.0800158	0.0601294	0.043202
103	0.0280165	0.0312595	0.0346108	0.0410273	0.0431451	0.0682914	0.109192	0.139893	0.137803	0.122216	0.112673
104	5.70028e-06	6.16485e-06	4.68728e-06	4.68436e-06	4.57285e-06	6.12228e-06	1.0067e-05	1.54314e-05	1.86746e-05	1.4673e-05	1.48051e-05
105	1.33933e-05	1.1864e-05	1.17307e-05	1.27785e-05	2.40069e-05	3.43509e-05	6.47223e-05	0.000103639	0.00010545	0.000110674	0.000111068
106	0.000154887	0.000348208	0.000640977	0.000715534	0.00113534	0.0013611	0.00147334	0.00214912	0.00271466	0.0026879	0.00272257
107	0.00179719	0.00232538	0.00298856	0.00326439	0.00582688	0.0079545	0.00861379	0.0106085	0.0102713	0.00725777	0.00662943
108	0.0838487	0.0977577	0.0753164	0.0867854	0.0997657	0.141755	0.161504	0.228245	0.306044	0.298628	0.145634
109	0.00299696	0.00415667	0.00546941	0.00618342	0.0110082	0.0202171	0.0310489	0.0467161	0.0465299	0.0383755	0.0368682
110	0.00568458	0.00673276	0.00910463	0.010478	0.0188917	0.036429	0.0547086	0.0800471	0.0904725	0.0784262	0.0796044
111	0.00849648	0.0099877	0.00841811	0.0106499	0.0107845	0.0171513	0.0241554	0.0245714	0.0212569	0.0238439	0.0322416
112	0.0789709	0.089981	0.125605	0.148787	0.271173	0.536545	0.767502	0.978825	1.01049	0.845671	0.874752
113	0.0022193	0.00241228	0.00177068	0.00214063	0.00200152	0.00303292	0.0040946	0.00382156	0.00307052	0.00427388	0.00623149
114	0.0187946	0.0205769	0.0277759	0.0318745	0.0581229	0.103958	0.156266	0.226788	0.228363	0.176034	0.163873
115	0.0700773	0.0858828	0.100907	0.108363	0.174423	0.288222	0.360575	0.525842	0.516662	0.384421	0.365871
116	0.000373452	0.000363435	0.00024349	0.000266719	0.000236403	0.000353506	0.000446187	0.000384884	0.000294332	0.000376601	0.00053302
117	0.00245109	0.00297377	0.00274258	0.00334739	0.00368321	0.00544665	0.00968669	0.0157477	0.019242	0.0148372	0.0151012
118	0.042181	0.0463612	0.0600714	0.0664174	0.120932	0.177044	0.202166	0.249186	0.23796	0.178765	0.160376
119	0.000513281	0.000570927	0.000533113	0.0005679	0.00054441	0.000604204	0.000851601	0.00112753	0.00120399	0.00111846	0.00127372
120	1.74415e-05	2.47729e-05	4.16277e-05	5.12177e-05	9.89982e-05	0.000138638	0.000166401	0.000245582	0.000298995	0.000296056	0.00032147
121	0.0121061	0.0135437	0.0195984	0.0234493	0.043304	0.0847307	0.148113	0.233866	0.250302	0.185506	0.16495
122	0.0209051	0.0263939	0.0245731	0.0326795	0.0338357	0.0501153	0.0756602	0.0871181	0.0813545	0.102552	0.146224
123	0.0594148	0.0638808	0.0861251	0.099004	0.178836	0.321771	0.444124	0.560511	0.537935	0.416656	0.385936
124	0.00750433	0.00810989	0.00635492	0.00727405	0.0066664	0.00905674	0.0126495	0.0134956	0.0119784	0.0134014	0.0179362
125	9.19219e-07	7.81163e-07	5.08338e-07	5.20091e-07	9.24329e-07	1.83497e-06	2.59662e-06	3.06383e-06	2.97334e-06	2.22559e-06	2.32234e-06
126	0.0102857	0.0194326	0.0311752	0.0362619	0.0602356	0.0744649	0.11188	0.178843	0.190621	0.202809	0.223909
127	0.000304967	0.000323638	0.00029304	0.00030737	0.000304659	0.000359711	0.000459773	0.000568212	0.000577931	0.000565092	0.000527207
128	0.00252822	0.00335817	0.00310295	0.00476888	0.00538103	0.0099114	0.014831	0.0148743	0.0121865	0.0154148	0.0223741
129	0.000974975	0.00119796	0.00109208	0.0015556	0.00356163	0.00836898	0.0132919	0.0172111	0.0180398	0.0138628	0.0147182
130	9.62728e-07	7.28133e-07	4.3531e-07	4.21777e-07	7.26643e-07	1.41266e-06	1.97507e-06	2.31022e-06	2.22579e-06	1.66093e-06	1.74157e-06
131	0.00255895	0.00326354	0.00298497	0.00360528	0.00347081	0.00414314	0.0067927	0.00947635	0.00992811	0.00854733	0.00983936
132	0.00275817	0.00333497	0.00297768	0.00394224	0.00420223	0.00717149	0.0108056	0.0115581	0.0102804	0.0147054	0.0214457
133	2.42647e-05	2.35725e-05	1.70739e-05	1.92908e-05	3.6765e-05	7.60442e-05	0.000110506	0.000133101	0.000130639	9.87438e-05	0.000103569
134	0.0718419	0.0755124	0.0491431	0.0566333	0.0589929	0.062196	0.080244	0.126757	0.155765	0.112197	0.100565
135	3.23122e-05	4.30572e-05	6.94523e-05	8.36147e-05	0.000157156	0.000209909	0.000257429	0.000422921	0.000607026	0.000574964	0.000543864
136	0.00864801	0.0103152	0.0144625	0.0170982	0.0307659	0.0594583	0.104021	0.166098	0.181401	0.138538	0.125108
137	0.0202443	0.0239697	0.0313619	0.0356797	0.0646538	0.118727	0.193117	0.296249	0.315899	0.236946	0.211085
138	9.86301e-06	1.09176e-05	9.07796e-06	1.09993e-05	1.08429e-05	1.73282e-05	2.50293e-05	2.73515e-05	2.6536e-05	2.89146e-05	2.91135e-05
139	0.00197948	0.00258549	0.00324963	0.0036339	0.00567331	0.00606256	0.0089598	0.0136597	0.0121594	0.0118065	0.0125159
140	0.0337598	0.0430405	0.0392033	0.0567675	0.06245	0.113279	0.178101	0.192045	0.168354	0.230713	0.339614
141	5.16889e-05	6.18848e-05	7.21687e-05	7.62736e-05	0.000114866	0.000118429	0.000172079	0.00025619	0.000226495	0.000219664	0.000224462
142	0.00821644	0.00969966	0.00795646	0.0107586	0.0110806	0.0191161	0.0285886	0.0306268	0.0277167	0.0390944	0.0574377
143	0.00370246	0.00409666	0.00398323	0.00417155	0.00415934	0.00455241	0.00564333	0.00707548	0.00758746	0.00740657	0.0082719
144	0.00847868	0.00901861	0.00852512	0.00887162	0.00886202	0.00916083	0.0104499	0.0123278	0.0125799	0.0121591	0.0127459
145	0.0172285	0.0177793	0.0160458	0.0181577	0.0181216	0.02044	0.0287757	0.0443332	0.0490057	0.0418655	0.0296541
146	0.0804641	0.0991325	0.0892288	0.10701	0.105083	0.130656	0.214648	0.31139	0.340425	0.293057	0.336666
147	0.0137495	0.0146526	0.0131406	0.0138715	0.0137785	0.0165429	0.0216408	0.0271043	0.0276583	0.0271874	0.0256964
148	0.00502166	0.00534417	0.00480332	0.00506239	0.00502777	0.00530778	0.00582984	0.00646725	0.00610941	0.00549766	0.00489545
149	0.0350328	0.030589	0.020633	0.0213808	0.027116	0.0362147	0.0457754	0.0648798	0.0816522	0.0786197	0.0772015
150	0.0157486	0.0191691	0.0170948	0.0228451	0.0238817	0.0383091	0.0559032	0.063483	0.0659388	0.0775308	0.0762868
151	0.018508	0.018091	0.0114662	0.0122929	0.0178879	0.026142	0.0439032	0.0757812	0.0807169	0.0806243	0.0950384
152	0.00898099	0.0103894	0.00926478	0.0125361	0.0158643	0.0233726	0.0382485	0.0574299	0.065492	0.0597002	0.0564192
153	0.0012043	0.00115341	0.000705396	0.000773867	0.00111886	0.00154492	0.0024935	0.00457948	0.00516397	0.00561546	0.00692312
154	0.000855566	0.00107566	0.00099725	0.00145827	0.00163842	0.00268557	0.00389438	0.00405674	0.00347875	0.00358172	0.00318712
155	0.000577308	0.000614873	0.000551465	0.000581416	0.000576882	0.000632855	0.00071278	0.000795781	0.000776268	0.000735226	0.000663094
156	0.000146788	0.00014006	8.5582e-05	9.37749e-05	0.000135456	0.000186921	0.000301458	0.000554222	0.000624169	0.000678333	0.00083593
157	0.198728	0.212948	0.192124	0.203244	0.202313	0.212591	0.240584	0.274034	0.263388	0.235121	0.215105
158	0.149598	0.177275	0.111479	0.137428	0.15555	0.188833	0.257192	0.363557	0.388631	0.303133	0.335516
159	0.00714172	0.00933265	0.0116843	0.0128971	0.0186706	0.0213806	0.0346991	0.0583486	0.0575753	0.0645146	0.0725841
160	0.00372498	0.00640106	0.00666396	0.00901577	0.0112993	0.0158241	0.0250361	0.0372408	0.0443534	0.0453895	0.0418426
161	0.0151483	0.0161264	0.0144578	0.0152365	0.0151122	0.017405	0.0196055	0.0211078	0.0199152	0.0183257	0.0163579
162	0.0501474	0.0552262	0.0599548	0.0640049	0.0665906	0.0734599	0.0856542	0.101725	0.103929	0.109016	0.13341
163	0.000326347	0.000347016	0.000310747	0.000327137	0.000324141	0.000384017	0.000480465	0.000578363	0.000572997	0.000525553	0.000466032
164	0.485625	0.591649	0.737417	0.810857	1.06605	1.08068	1.53257	2.06358	1.68037	1.51056	1.57594
165	0.0830146	0.0869119	0.0544461	0.0600553	0.0882569	0.12612	0.188865	0.306292	0.328962	0.328856	0.379247
166	0.000844522	0.00108146	0.0012937	0.00155291	0.00256741	0.00374198	0.00866419	0.0177216	0.0206283	0.0291622	0.0354024
167	0.125548	0.135792	0.0942306	0.112843	0.167645	0.328425	0.619994	1.05029	1.20978	0.966297	0.812404
168	0.437948	0.469312	0.420598	0.445045	0.442345	0.488924	0.562503	0.620159	0.601036	0.55026	0.510203
169	0.0487997	0.0540746	0.0369093	0.0395508	0.0577033	0.0902278	0.140984	0.23866	0.255159	0.202165	0.240219
170	0.0246797	0.0252505	0.0258653	0.0337473	0.0437048	0.0676986	0.119973	0.208153	0.275155	0.307321	0.300735
171	0.000788259	0.00086757	0.000853473	0.00103395	0.00122953	0.00166175	0.00254413	0.00396454	0.00681955	0.0089573	0.009424
172	0.0267521	0.0328442	0.0298865	0.0406232	0.0437932	0.0679236	0.0995965	0.119012	0.109534	0.127701	0.138406
173	0.00106254	0.00113227	0.00102383	0.00107858	0.00107639	0.00127175	0.00158981	0.00192903	0.00195564	0.00190038	0.00187198
174	0.0245285	0.0271209	0.0234039	0.0276926	0.0294599	0.0338997	0.0374284	0.0672173	0.101368	0.110664	0.147533
175	0.0254403	0.0270146	0.0258066	0.0297312	0.03366	0.040985	0.0535337	0.065343	0.0586242	0.0611994	0.06028
176	0.0104722	0.0114517	0.0109979	0.0130067	0.0150156	0.0189767	0.0273401	0.0458786	0.0606154	0.0679222	0.0678939
177	0.139641	0.152943	0.164634	0.174682	0.181003	0.199415	0.242161	0.305738	0.396808	0.594581	0.727663
178	0.000402869	0.000396953	0.000254943	0.000284266	0.000422537	0.000616219	0.000941387	0.00160725	0.00184497	0.00186416	0.00208924
179	0.00119594	0.00186101	0.00183133	0.00221766	0.00263522	0.00353104	0.00600592	0.0107118	0.0134289	0.0160124	0.0164404
180	0.043764	0.0673082	0.114336	0.154124	0.262357	0.346042	0.600446	0.923122	0.876112	0.900212	0.967884
181	0.0116822	0.0127844	0.0109256	0.0127303	0.0132709	0.0145756	0.0168046	0.0258323	0.0384426	0.0455932	0.0522893
182	0.00579082	0.00457473	0.00450194	0.00543158	0.00644178	0.00865736	0.0147896	0.0261047	0.0319348	0.0363168	0.0365399
183	0.000825603	0.00162706	0.0015992	0.0019646	0.00231636	0.00310787	0.00518274	0.00987579	0.0139193	0.018262	0.0197099
184	0.337499	0.363233	0.325727	0.345719	0.344295	0.362826	0.395474	0.418148	0.393447	0.351744	0.325908
185	0.540917	0.606891	0.583215	0.684039	0.700968	0.832439	1.19296	1.8305	2.03115	1.79838	1.29569
186	0.000728632	0.000794401	0.000676533	0.000781519	0.000806717	0.000866944	0.00101375	0.00142468	0.00197714	0.00243579	0.00266139
187	0.00367798	0.00474424	0.00475339	0.00573192	0.00676013	0.00914503	0.015085	0.0297272	0.0432054	0.0474795	0.0459164
188	0.00602319	0.005898	0.0053225	0.00611565	0.00680243	0.00784936	0.00963914	0.0137391	0.0150039	0.0434186	0.0750602
189	0.00229518	0.0025072	0.00213112	0.00246532	0.00254343	0.00271574	0.00340058	0.0157689	0.0421159	0.0455967	0.0422596
190	0.00390132	0.00552641	0.0068531	0.00934447	0.0112359	0.0143966	0.0280214	0.0446027	0.030029	0.0333228	0.0410614
191	0.0629709	0.0799645	0.105902	0.121611	0.170263	0.184139	0.27918	0.434069	0.408311	0.42444	0.462893
192	6.09401e-05	0.000104225	6.90053e-05	8.66026e-05	0.000143535	0.000222856	0.00038072	0.000725809	0.000822984	0.00087127	0.00105911
193	0.0022367	0.00237927	0.00213205	0.00224581	0.00222658	0.00238427	0.00255654	0.00272286	0.00259365	0.00244565	0.00220945
194	0.00034363	0.000374198	0.000325546	0.000330459	0.000391006	0.000475828	0.000628933	0.000973127	0.00112738	0.00100992	0.000732324
195	0.00180701	0.00163992	0.00107376	0.0013045	0.00212378	0.00327112	0.00548635	0.0100569	0.0113307	0.0120112	0.0146042
196	0.0313961	0.0343227	0.0292767	0.034062	0.0354231	0.0387162	0.0455399	0.065395	0.0906554	0.102537	0.109877
197	0.00885765	0.0116071	0.0101782	0.0100645	0.0096659	0.0120256	0.0159341	0.0229485	0.0412898	0.0551177	0.0654271
198	6.29309e-05	6.81216e-05	5.8963e-05	5.95848e-05	7.02146e-05	8.51825e-05	0.00011226	0.000173298	0.000200373	0.000179201	0.000129852
199	0.00133221	0.0015136	0.00131409	0.00158378	0.00171432	0.00196809	0.00219817	0.00398412	0.00593976	0.0062929	0.00858281
200	1.78486e-07	1.61343e-07	1.1981e-07	1.25387e-07	1.18655e-07	1.39274e-07	1.88243e-07	3.02019e-07	6.27597e-07	9.00938e-07	1.04466e-06
201	0.00436186	0.00488728	0.00434281	0.00446372	0.00529325	0.00650354	0.00858055	0.0134714	0.0155916	0.0144948	0.0107225
202	0.269488	0.291935	0.260418	0.276966	0.27529	0.298429	0.343922	0.376522	0.353095	0.312733	0.292767
203	0.0225327	0.0279309	0.0336446	0.0403615	0.0611716	0.0760648	0.128479	0.221234	0.255198	0.258555	0.308258
204	0.000283127	0.000335686	0.000295378	0.000332104	0.000532079	0.000941114	0.00230891	0.0028037	0.0040341	0.00268834	0.00205197
205	0.0291134	0.0338396	0.034952	0.0458161	0.0576948	0.0870823	0.176702	0.417037	0.379893	0.476282	0.670142
206	0.00666805	0.00758433	0.00797529	0.00887047	0.00956902	0.0123542	0.0195425	0.0307231	0.0434575	0.129666	0.280337
207	0.208351	0.245829	0.298874	0.332209	0.453672	0.480591	0.721181	1.10061	1.02406	1.04799	1.13466
208	1.7301e-05	1.88362e-05	1.67434e-05	2.11884e-05	3.51677e-05	4.08456e-05	8.91342e-05	0.000126311	0.000163835	9.30925e-05	7.54402e-05
209	0.00058855	0.00068369	0.000738159	0.00101342	0.00133097	0.00210142	0.00399046	0.00942102	0.0138	0.0194384	0.029517
210	1.68198e-05	1.82923e-05	1.58981e-05	1.87845e-05	2.48421e-05	3.31884e-05	5.87996e-05	7.0958e-05	0.000130421	9.133e-05	0.000103291
211	1.0003e-05	1.12325e-05	1.02344e-05	1.2305e-05	1.84077e-05	2.54604e-05	5.51332e-05	6.14416e-05	8.09333e-05	5.07957e-05	4.63311e-05
212	0.00143487	0.00193978	0.00226513	0.00293519	0.00343913	0.00423086	0.00726366	0.0309624	0.0658965	0.0903547	0.127599
213	3.32962e-06	3.65815e-06	3.13542e-06	3.69003e-06	4.89699e-06	6.5358e-06	1.15798e-05	1.20296e-05	1.61169e-05	1.00234e-05	1.12797e-05
214	0	0	0	0	0	0	0	0	0	0	0
215	0.00567303	0.00650029	0.00583432	0.0069011	0.0101257	0.015734	0.0308348	0.0665833	0.0936433	0.101743	0.139331
216	0	0	0	0	0	0	0	0	0	0	0
217	0.0554355	0.0542781	0.0564094	0.0644174	0.0712305	0.0824784	0.100372	0.134649	0.175555	0.319604	0.567718
218	0.0764627	0.0748878	0.076583	0.0879175	0.102175	0.122825	0.15061	0.180529	0.212288	0.299113	0.464093
219	0.0754403	0.0811705	0.0731115	0.0777039	0.077254	0.0863271	0.112646	0.170269	0.251782	0.39214	0.452828
220	0	0	0	0	0	0	0	0	0	0	0
221	0.265756	0.286998	0.257019	0.274844	0.275006	0.302398	0.35579	0.402684	0.398375	0.388532	0.38097
222	1.4252e-06	1.55604e-06	1.34674e-06	1.59552e-06	2.10855e-06	2.80374e-06	4.976e-06	6.02907e-06	1.08068e-05	7.51038e-06	8.53969e-06
223	3.93083e-06	4.18688e-06	3.95734e-06	4.41036e-06	5.01309e-06	5.34908e-06	4.99665e-06	5.21001e-06	6.09942e-06	6.13264e-06	6.44594e-06
224	0.0164529	0.0165744	0.0178437	0.0209159	0.0250053	0.0301663	0.0369292	0.0466883	0.0567869	0.0821793	0.128243
225	0.0437963	0.0580404	0.0650478	0.0759547	0.0644412	0.101107	0.124658	0.116665	0.109276	0.329603	0.811221
226	2.63678e-05	3.45773e-05	4.05399e-05	5.80395e-05	7.47694e-05	0.00010641	0.000302379	0.000411717	0.000718189	0.000979913	0.00148638
227	0.00126697	0.00138274	0.00118441	0.00137628	0.00142264	0.00153722	0.00193833	0.00855442	0.0223907	0.0246295	0.0222331
228	0.0455443	0.0448581	0.0473995	0.0541403	0.0621537	0.0728913	0.0877541	0.11166	0.140397	0.192866	0.290584
229	0.0502239	0.0602254	0.0532465	0.0598771	0.0997108	0.176262	0.301144	0.367983	0.487968	0.207148	0.248926
230	9.90327e-05	0.000109001	9.28927e-05	9.95373e-05	8.571e-05	6.27519e-05	4.68347e-05	4.67537e-05	6.84373e-05	9.23618e-05	0.000123213
231	0.0442066	0.0432205	0.0451627	0.050226	0.0580196	0.0691592	0.0825543	0.101831	0.123165	0.17269	0.264449
232	0.00328209	0.00478239	0.00584358	0.00717321	0.00596407	0.0100084	0.0124632	0.0111246	0.0105608	0.0407895	0.105714
233	0.0024579	0.00266313	0.00227048	0.00264082	0.00277935	0.00316218	0.00344555	0.00510788	0.00909226	0.0109166	0.0135383
234	0.297106	0.318649	0.285501	0.302113	0.299608	0.338615	0.395315	0.443459	0.423823	0.396247	0.37987
235	0.00254704	0.00299198	0.00260144	0.00278858	0.00384724	0.00561546	0.0099616	0.0223847	0.0351822	0.0441408	0.0634944
236	0.0104571	0.0124258	0.0109685	0.0123877	0.0202519	0.0354359	0.0605336	0.0829812	0.0682259	0.0555102	0.0492598
237	0.0039312	0.0045715	0.00401987	0.00458742	0.00716772	0.0122389	0.0306145	0.0653119	0.0888526	0.0898276	0.0879178
238	0.000163981	0.000145921	0.000111106	0.000101323	9.79816e-05	0.000101428	0.0001087	0.00013588	0.00019979	0.000246119	0.00027259
239	8.10485e-05	7.60199e-05	6.04035e-05	5.74583e-05	5.61508e-05	5.78126e-05	6.1507e-05	7.79244e-05	0.000127008	0.000161974	0.000180429
240	0.0230245	0.0228189	0.0238196	0.0264115	0.0305921	0.0363104	0.0441394	0.0520503	0.0598562	0.0865392	0.137336
241	0.0572553	0.0642409	0.0556494	0.0638633	0.0965279	0.158739	0.32179	0.662384	0.936889	0.917204	1.25753
242	0.0179109	0.0195017	0.0169145	0.019984	0.0259313	0.0342872	0.0482809	0.085443	0.111133	0.0963089	0.112072
243	0	0	0	0	0	0	0	0	0	0	0
244	0.000101905	0.00011188	9.72124e-05	0.000114339	0.000152222	0.000210039	0.000276987	0.00029054	0.000395485	0.00041751	0.000492988
245	0.000112891	0.000137397	0.000158189	0.000216617	0.000292879	0.00043276	0.000782395	0.00169997	0.00213485	0.00244006	0.00371986
246	2.82861e-05	3.44225e-05	3.96294e-05	5.42572e-05	7.33444e-05	0.000107283	0.000162918	0.000276532	0.000280282	0.000304842	0.000406693
247	9.92173e-06	1.04834e-05	9.89122e-06	1.09587e-05	1.24258e-05	1.34534e-05	1.17273e-05	8.57854e-06	6.52568e-06	4.70061e-06	4.74077e-06
248	0	0	0	0	0	0	0	0	0	0	0
249	6.22834e-05	7.57986e-05	8.72692e-05	0.000119488	0.000161528	0.000238324	0.000382302	0.000669022	0.000716468	0.000775396	0.00103304
250	0.0014143	0.0015234	0.00122097	0.00117711	0.000941953	0.00080898	0.000889225	0.00132357	0.00172272	0.0024762	0.00396966
251	0.000878188	0.000951784	0.000908595	0.00104894	0.00118973	0.00145641	0.00208966	0.00388899	0.0076952	0.011929	0.0152832
252	0.0178259	0.0175721	0.0185814	0.0209342	0.0234846	0.0262335	0.0299135	0.0362687	0.0441386	0.0615542	0.0939771
253	0.00867615	0.00952419	0.00946121	0.0116574	0.014002	0.0194338	0.0312496	0.126422	0.129186	0.113159	0.0918911
254	0.0610517	0.0596662	0.063024	0.0712929	0.0822154	0.0954384	0.111531	0.139022	0.174274	0.248418	0.38
255	0.0177462	0.0193574	0.0188006	0.0215338	0.0229795	0.0281252	0.0353382	0.0418472	0.0474433	0.0463943	0.0484111
256	0.00232747	0.00257702	0.00224336	0.00264901	0.00349751	0.00464121	0.00683387	0.0116737	0.0149268	0.0177869	0.023359
257	0.000300758	0.000348086	0.000305745	0.000349828	0.000538382	0.000895436	0.00125597	0.00137683	0.0019628	0.00188815	0.00182183
258	0.000290618	0.000332357	0.000356137	0.000461888	0.000601823	0.00086876	0.00150736	0.00307649	0.00365726	0.0042374	0.00579265
259	0.00901729	0.00970043	0.00889955	0.00969746	0.00987896	0.0122722	0.015074	0.0166971	0.0168064	0.0158582	0.0144988
260	0.0187872	0.0220125	0.0194679	0.022198	0.0310879	0.0463626	0.0854899	0.173654	0.246335	0.269987	0.378355
261	0	0	0	0	0	0	0	0	0	0	0
262	0.00055759	0.000603212	0.000591665	0.000686435	0.000822354	0.00102852	0.00124891	0.00163948	0.00213436	0.00218771	0.0021986
263	0.00161766	0.00174526	0.0011868	0.00155303	0.00186634	0.002475	0.003501	0.00512202	0.00638392	0.00792321	0.0112153
264	0	0	0	0	0	0	0	0	0	0	0
265	0.000427363	0.000468295	0.000406728	0.000478882	0.000633814	0.000866334	0.00132704	0.00196998	0.00219737	0.00178493	0.00181345
266	0.08573	0.0841645	0.0884735	0.0994511	0.114313	0.131231	0.15132	0.187074	0.231872	0.328992	0.504315
267	0.000288396	0.000312438	0.000306156	0.000355477	0.000424865	0.000530466	0.000631033	0.000808368	0.00104465	0.00104855	0.00103235
268	0.0142066	0.0153877	0.0147073	0.0169788	0.0193426	0.0237395	0.0297542	0.0363677	0.0472866	0.058848	0.066883
269	0	0	0	0	0	0	0	0	0	0	0
270	0	0	0	0	0	0	0	0	0	0	0
271	0.000919158	0.000986208	0.000955877	0.00109288	0.00128882	0.00156552	0.0018783	0.00251773	0.00329691	0.00355709	0.00366325
272	0.00132807	0.00143009	0.00117877	0.00123206	0.00112862	0.00107822	0.00113831	0.00139001	0.00217173	0.00315809	0.00475227
273	0.000893615	0.000945129	0.000445043	0.000526044	0.000602262	0.000676765	0.000674225	0.000650863	0.000645129	0.000568285	0.000649796
274	7.05331e-05	7.52903e-05	3.53425e-05	4.12328e-05	4.62679e-05	5.93752e-05	8.55781e-05	0.000116139	0.000141527	0.000143171	0.00013551
275	0	0	0	0	0	0	0	0	0	0	0
276	0.000144737	0.000156761	0.00014437	0.000158393	0.000149067	0.000121476	8.90591e-05	8.99021e-05	0.000116784	0.000146399	0.000159007
277	0	0	0	0	0	0	0	0	0	0	0
278	7.31285e-05	7.34062e-05	7.66528e-05	8.70303e-05	8.88959e-05	0.000129216	0.000224705	0.00038678	0.000603805	0.00097851	0.0015338
279	0.0113786	0.0125504	0.0121639	0.0142825	0.0153336	0.0188128	0.0251036	0.0361102	0.0529302	0.100408	0.120615
280	0.00745174	0.00906919	0.00803697	0.00897886	0.0153315	0.0271336	0.0490118	0.0669639	0.0704165	0.0458978	0.0465346
281	2.30354e-05	2.90878e-05	1.70999e-05	2.51595e-05	3.44542e-05	5.63239e-05	9.50921e-05	0.000167225	0.000249383	0.000141476	0.000112501
282	0.0475553	0.0479117	0.0499142	0.054841	0.062541	0.0699433	0.0797071	0.0931908	0.106087	0.142735	0.21855
283	0.00107841	0.00118627	0.00114655	0.00133647	0.00143093	0.00175509	0.00228916	0.00320351	0.0046001	0.00856479	0.0101694
284	0.00298167	0.00319246	0.00311026	0.00360297	0.0043038	0.00563342	0.00935446	0.0125074	0.0146768	0.0165178	0.0209925
285	2.18964e-06	2.189e-06	2.27746e-06	2.57634e-06	2.62171e-06	3.79857e-06	6.58774e-06	1.13098e-05	1.76159e-05	2.84825e-05	4.46173e-05
286	0	0	0	0	0	0	0	0	0	0	0
287	0.0334924	0.0334909	0.0352063	0.0391664	0.0451002	0.0507818	0.0577514	0.0698288	0.0824055	0.111742	0.169761
288	0.00111394	0.00140509	0.00152136	0.00178487	0.00163962	0.00230173	0.00272463	0.00244248	0.00231812	0.00583942	0.0141261
289	0.0250114	0.03808	0.0471151	0.0569415	0.0456623	0.0763063	0.0929637	0.0815713	0.0751545	0.274587	0.726504
290	0.00147728	0.00156559	0.00148886	0.00165763	0.00190856	0.00220269	0.00248362	0.00320379	0.00443069	0.00614964	0.00831152
291	0.00533427	0.00779959	0.00936857	0.0111897	0.00913213	0.0146874	0.0175011	0.0155019	0.014797	0.0500588	0.136741
292	0.0557612	0.0571343	0.0628796	0.0720893	0.0848301	0.0991182	0.116791	0.137723	0.155083	0.204495	0.310951
293	0.0357101	0.0468863	0.0564642	0.0813924	0.105402	0.158078	0.248072	0.341005	0.339757	0.361024	0.315786
294	0.000605578	0.000712614	0.000723159	0.000846782	0.000843764	0.00109424	0.00152907	0.00242359	0.00318011	0.00325481	0.0036687
295	0.0313547	0.0351121	0.0306375	0.0356751	0.0501327	0.0748139	0.134074	0.232315	0.247872	0.225009	0.251714
296	0.00220584	0.00234079	0.00222981	0.00248969	0.00288366	0.00338296	0.00395348	0.0051053	0.0061874	0.00675576	0.00725979
297	3.62616e-06	3.62298e-06	3.76709e-06	4.26099e-06	4.33598e-06	6.27732e-06	1.08838e-05	1.86793e-05	2.90844e-05	4.70143e-05	7.36463e-05
298	0.00160533	0.00167029	0.00157599	0.00175757	0.00204635	0.00240353	0.00278143	0.00366354	0.00492662	0.00545498	0.00567174
299	0.00791752	0.00788494	0.00822589	0.00923625	0.0105754	0.0122616	0.0149433	0.0191568	0.0246589	0.0431912	0.0734077
300	0.00304819	0.00338229	0.00327508	0.00380765	0.00406411	0.00500298	0.00681728	0.00955344	0.0140207	0.0282776	0.0346855
301	0.0607178	0.073336	0.0771877	0.0913866	0.0888391	0.121491	0.179438	0.271986	0.305121	0.315613	0.374825
302	0.00256893	0.00277164	0.00271256	0.00313659	0.00374481	0.00471057	0.00762817	0.0167031	0.0185914	0.0195433	0.021276
303	0.00105389	0.00112089	0.00107212	0.00119674	0.00138461	0.00161853	0.00200255	0.00288826	0.00373355	0.00422116	0.00524639
304	0.00918639	0.00976436	0.00933781	0.0104649	0.0121537	0.0142883	0.0170931	0.0221332	0.0272819	0.0327352	0.0389948
305	0.00132371	0.00144371	0.00144093	0.00170006	0.00207038	0.00267345	0.00362027	0.00552418	0.00541677	0.00475878	0.00560438
306	0.000912555	0.000989492	0.000971114	0.00112382	0.00134074	0.00170167	0.00274935	0.00608705	0.0068221	0.00715283	0.00759343
307	0.00759365	0.00808144	0.00776444	0.00884031	0.0103887	0.0123122	0.0148663	0.0226824	0.026794	0.0326905	0.0397908
308	0.00613833	0.00651617	0.0062401	0.00702739	0.00820734	0.00972972	0.0117769	0.0178602	0.021195	0.025598	0.0311129
309	0	0	0	0	0	0	0	0	0	0	0
310	0.000803432	0.000947246	0.00092454	0.00100198	0.000959428	0.00129	0.00204864	0.00350894	0.00678034	0.0147372	0.0181322
311	0.000103292	0.000116049	0.000112083	0.000130576	0.000140076	0.000184462	0.000228934	0.000274096	0.00033753	0.000534406	0.000695106
312	2.70512e-05	2.75937e-05	2.44139e-05	2.64717e-05	2.68849e-05	3.21166e-05	3.78316e-05	4.45572e-05	5.78054e-05	8.74237e-05	0.000109631
313	3.39823e-05	3.59445e-05	3.29149e-05	3.67699e-05	3.82498e-05	4.91727e-05	6.01599e-05	7.12827e-05	8.71853e-05	0.000137391	0.00017851
314	0.000349286	0.000384596	0.000269748	0.000309295	0.000300197	0.00028837	0.000284982	0.000363867	0.000506227	0.000667272	0.000997031
315	0.00124169	0.00130032	0.000610879	0.00071688	0.000816417	0.00100053	0.00117602	0.00143826	0.00179059	0.00191985	0.00222203
316	4.35956e-05	4.49564e-05	4.01537e-05	4.39331e-05	4.4994e-05	5.42276e-05	6.37366e-05	7.68339e-05	0.000101993	0.000154463	0.000193501
317	0	0	0	0	0	0	0	0	0	0	0
318	0.00169785	0.00184689	0.00195653	0.00222396	0.00289293	0.00406418	0.00529446	0.00740131	0.00988174	0.00864725	0.0101983
319	0.00334227	0.00409796	0.00412432	0.00505525	0.00555402	0.00666492	0.00920817	0.0136519	0.0146168	0.0165168	0.0170711
320	0.00232939	0.00252648	0.00236024	0.00263405	0.00279448	0.00345071	0.00490583	0.00727954	0.0107101	0.0173006	0.0198955
321	4.08631e-05	3.9754e-05	2.46325e-05	2.94466e-05	3.20702e-05	4.30201e-05	6.7372e-05	0.000126813	0.000203052	0.00040687	0.000572616
322	0.000120701	0.000127097	0.000129829	0.000142513	0.000180602	0.000247738	0.00033347	0.000329144	0.00042677	0.000870481	0.00240608
323	0.00851143	0.00905701	0.00439386	0.00526278	0.00607845	0.00790647	0.010559	0.014246	0.0180104	0.0182407	0.023175
324	0.000669322	0.000701061	0.000631839	0.000693981	0.000711401	0.000878127	0.00104825	0.00124735	0.00157485	0.00224737	0.00276589
325	0.00730137	0.00874051	0.00922147	0.0111371	0.0111187	0.0148585	0.0230534	0.0424507	0.0714388	0.134979	0.172426
326	0.0761085	0.0931807	0.0940039	0.115539	0.126036	0.147706	0.193672	0.25897	0.311217	0.377998	0.413508
327	0	0	0	0	0	0	0	0	0	0	0
328	1.37872e-05	1.04242e-05	7.16164e-06	6.43322e-06	5.73295e-06	6.3772e-06	7.1598e-06	8.16024e-06	1.002e-05	1.40406e-05	1.71943e-05
329	0.000142093	0.000177447	0.000144413	0.000136705	0.000120447	0.00013741	0.000175555	0.000320393	0.000486905	0.000759268	0.00102692
330	0.000135978	0.000114364	8.53818e-05	8.10932e-05	7.48257e-05	8.12009e-05	9.08173e-05	0.000102556	0.000121108	0.000166113	0.000202787
331	0.000839836	0.00091741	0.000880893	0.00103348	0.00112115	0.00143103	0.00175333	0.00214901	0.00256936	0.00394318	0.0053567
332	1.19465e-06	1.45072e-06	1.75236e-06	1.99481e-06	1.75385e-06	2.14017e-06	2.85793e-06	2.98817e-06	2.74221e-06	3.02674e-06	3.57091e-06
333	4.11873e-05	3.85222e-05	3.16261e-05	3.23887e-05	3.15866e-05	3.576e-05	4.10811e-05	4.72553e-05	5.64922e-05	7.81215e-05	9.55801e-05
334	3.99016e-05	3.78417e-05	3.18794e-05	3.35721e-05	3.35358e-05	4.14686e-05	4.91631e-05	5.88438e-05	5.8764e-05	9.20267e-05	0.00012711
335	7.4495e-06	9.04621e-06	1.09277e-05	1.24407e-05	1.09376e-05	1.33469e-05	1.82564e-05	2.29492e-05	2.79306e-05	3.63279e-05	4.41321e-05
336	3.23416e-05	3.0877e-05	2.58143e-05	2.68094e-05	2.64092e-05	3.04532e-05	3.3986e-05	4.28193e-05	6.53606e-05	0.000111231	0.00014356
337	0.000239778	0.000248265	0.000225258	0.00025119	0.000261626	0.000255915	0.000269124	0.00032737	0.000408987	0.000645244	0.000835472
338	0.0144818	0.0175543	0.0165656	0.0203805	0.0214647	0.0266953	0.0365643	0.052897	0.0632808	0.0653641	0.0730826
339	0.000354036	0.000391707	0.000430407	0.000517046	0.000710314	0.00114209	0.00225557	0.00672801	0.00692264	0.00710598	0.00756894
340	0.000656102	0.000748228	0.000742129	0.000889988	0.000979196	0.00130674	0.00162243	0.00200938	0.00204757	0.00326325	0.00465933
341	0.00454808	0.00507451	0.00260414	0.00338337	0.00423289	0.00612483	0.00893023	0.0194578	0.02944	0.0334662	0.0513849
342	0.00680552	0.00746989	0.00716623	0.00837032	0.00903854	0.0114585	0.0139391	0.0172661	0.0253732	0.0421299	0.0540206
343	0.00243837	0.0035567	0.00331263	0.00332405	0.00308014	0.00381166	0.00522705	0.00919355	0.012932	0.0208162	0.032486
344	0.000417872	0.000467273	0.000516505	0.000597874	0.000606229	0.000716467	0.000894161	0.00108407	0.00141828	0.00165433	0.00230198
345	0	0	0	0	0	0	0	0	0	0	0
346	6.47369e-06	4.71874e-06	3.14315e-06	2.75473e-06	2.41111e-06	2.78645e-06	3.00108e-06	3.86013e-06	5.4085e-06	8.01461e-06	9.99079e-06
347	0.0279416	0.0307728	0.0296515	0.034801	0.0377174	0.0462311	0.0549459	0.0690645	0.0920589	0.142505	0.186256
348	5.00493e-05	4.29155e-05	3.31418e-05	3.2694e-05	3.12131e-05	3.39969e-05	3.87826e-05	4.31517e-05	4.85026e-05	6.28874e-05	7.51892e-05
349	3.50059e-05	4.19288e-05	4.2659e-05	5.15459e-05	5.66175e-05	7.51333e-05	9.28009e-05	0.000114398	0.000116212	0.000184698	0.000255762
350	0.011446	0.0125563	0.0120547	0.0141099	0.0152642	0.0184014	0.0221186	0.0265157	0.0328452	0.0490365	0.0630468
351	0.000191295	0.00018703	0.00016122	0.000172691	0.000174697	0.00019854	0.000232684	0.000263498	0.00029974	0.000391711	0.000469379
352	0.000126081	0.000128251	0.000113085	0.000122227	0.000123825	0.000154378	0.000183749	0.000220467	0.000220442	0.000345576	0.000477399
353	1.62436e-05	1.50008e-05	1.2188e-05	1.23947e-05	1.20373e-05	1.26048e-05	1.40312e-05	1.57805e-05	1.82112e-05	2.5133e-05	3.08399e-05
354	1.53765e-06	1.33918e-06	1.02023e-06	9.75339e-07	9.00422e-07	1.04276e-06	1.18557e-06	1.37638e-06	1.34947e-06	2.0787e-06	2.8645e-06
355	0	0	0	0	0	0	0	0	0	0	0
356	1.93995e-05	2.24197e-05	2.21955e-05	2.63126e-05	2.85291e-05	3.74981e-05	4.60627e-05	5.65591e-05	5.73253e-05	9.093e-05	0.000125872
357	7.36767e-05	7.64674e-05	6.88663e-05	7.5854e-05	7.80096e-05	9.84711e-05	0.000118108	0.000142528	0.000143005	0.000224857	0.000310794
358	0	0	0	0	0	0	0	0	0	0	0
359	9.24414e-07	1.1226e-06	1.3559e-06	1.54385e-06	1.35757e-06	1.65667e-06	2.37675e-06	4.14689e-06	4.89639e-06	5.40854e-06	6.28948e-06
360	0	0	0	0	0	0	0	0	0	0	0
361	0.000309896	0.000320928	0.00014766	0.000170657	0.000191978	0.000237535	0.000317972	0.00046482	0.000651341	0.000784722	0.000994418
362	0.00280219	0.00306906	0.00294254	0.00343947	0.00371591	0.00466131	0.00567092	0.00685669	0.00882509	0.0150295	0.0200432
363	5.87175e-05	7.1303e-05	8.07583e-05	9.80459e-05	8.61995e-05	9.65092e-05	0.000124902	0.000166625	0.00017765	0.000213963	0.000254216
364	0.00418132	0.00432752	0.00197824	0.00227294	0.00255305	0.00313505	0.0041226	0.00535221	0.00693138	0.00836403	0.0109494
365	0.0525951	0.0647237	0.0523395	0.0656057	0.0770611	0.0896807	0.109744	0.162237	0.194135	0.270953	0.407852
366	9.43773e-06	8.36286e-06	6.60678e-06	6.60977e-06	6.36053e-06	7.01852e-06	7.99594e-06	9.07987e-06	1.08429e-05	1.5323e-05	1.88974e-05
367	0.00906442	0.00993064	0.0095314	0.0111341	0.0120294	0.0145198	0.0175325	0.0208955	0.0253726	0.0363531	0.0471536
368	0.000819243	0.000993554	0.00119883	0.00136449	0.00119964	0.00146358	0.00194988	0.0024577	0.00289114	0.00363307	0.00439129
369	0	0	0	0	0	0	0	0	0	0	0
370	1.08058e-06	1.31204e-06	1.58491e-06	1.80442e-06	1.58639e-06	1.9358e-06	2.50035e-06	3.22222e-06	2.96519e-06	2.93765e-06	3.36192e-06
371	0	0	0	0	0	0	0	0	0	0	0
372	0	0	0	0	0	0	0	0	0	0	0
373	2.1108e-06	2.56319e-06	3.0959e-06	3.52479e-06	3.09885e-06	3.78124e-06	5.23655e-06	6.23829e-06	5.75389e-06	5.69983e-06	6.52861e-06
374	1.3522e-06	1.6418e-06	1.98313e-06	2.2576e-06	1.98485e-06	2.42155e-06	3.14385e-06	3.11219e-06	2.40366e-06	2.19108e-06	2.47992e-06
375	0.000547826	0.00057502	0.000272045	0.000320555	0.000366706	0.000466853	0.000574347	0.000702444	0.000884451	0.000933995	0.00106318
376	0	0	0	0	0	0	0	0	0	0	0
377	0.000377117	0.000396576	0.000187255	0.000220658	0.000252419	0.000315846	0.000391019	0.000504525	0.000690121	0.000719486	0.000774752
378	0	0	0	0	0	0	0	0	0	0	0
379	0	0	0	0	0	0	0	0	0	0	0
380	0	0	0	0	0	0	0	0	0	0	0
381	0	0	0	0	0	0	0	0	0	0	0
382	0.00393708	0.00466024	0.00573498	0.007104	0.00463425	0.00276159	0.00340268	0.00389779	0.00424103	0.0042961	0.00610374
383	0	0	0	0	0	0	0	0	0	0	0
384	0.0345632	0.042454	0.0414449	0.0532365	0.058069	0.0729715	0.103707	0.140376	0.151136	0.12906	0.13908
385	0.0168883	0.0186068	0.0210997	0.0238259	0.0142938	0.00700471	0.00843461	0.0103698	0.0115905	0.0141933	0.0194618
386	0.000196885	0.000241243	0.000292842	0.000334423	0.000310138	0.000396817	0.000574018	0.000871975	0.000982679	0.00121536	0.00147647
387	0	0	0	0	0	0	0	0	0	0	0
388	0.00155501	0.00182915	0.00221955	0.0026961	0.00173962	0.00101469	0.00170226	0.00319035	0.00259965	0.00311303	0.00395347
389	0	0	0	0	0	0	0	0	0	0	0
390	0	0	0	0	0	0	0	0	0	0	0
391	0.00295698	0.00327068	0.0037648	0.00430783	0.00262472	0.00157706	0.00174723	0.00203462	0.0024964	0.00339249	0.00476212
392	0.00558022	0.00649072	0.00784612	0.00944601	0.00594057	0.00305227	0.00339853	0.00392579	0.00453196	0.00542635	0.00538381
393	0	0	0	0	0	0	0	0	0	0	0
394	0	0	0	0	0	0	0	0	0	0	0
395	0.0123473	0.0152902	0.0137922	0.0152724	0.0140291	0.0143967	0.0171314	0.0202633	0.0206925	0.0181622	0.0188716
396	0.000103808	0.000118351	0.000104581	0.000127888	0.000119989	0.00015183	0.000282483	0.000556273	0.00058045	0.000754745	0.000709779
397	0.00134147	0.00147986	0.00169933	0.0021293	0.00137251	0.000716416	0.000971259	0.00138624	0.00174135	0.00207756	0.00276933
398	0.0263111	0.0276087	0.0130311	0.0153246	0.0174964	0.0220412	0.0274141	0.0327063	0.0392347	0.0420341	0.048223
399	0.0374743	0.0457302	0.0574614	0.0722485	0.047216	0.0295819	0.0477746	0.0732145	0.0814789	0.0788097	0.0939184
400	0.000356311	0.000421141	0.000519093	0.000650157	0.000427341	0.000256426	0.00041838	0.000697223	0.000574795	0.000725116	0.00090142
401	0.00329969	0.0043461	0.00376945	0.00437106	0.00728177	0.00934634	0.0155748	0.0273023	0.0395385	0.0440761	0.0516631
402	0.0932309	0.108693	0.0827403	0.100564	0.116611	0.143069	0.185982	0.276917	0.324374	0.449188	0.682828
403	0.0250278	0.0306752	0.0254528	0.0337758	0.0393481	0.0468853	0.0586014	0.0828511	0.0927896	0.124023	0.178555
404	0.0507376	0.0632918	0.0810612	0.104251	0.0703403	0.0438089	0.0725037	0.112989	0.123954	0.123016	0.148554
405	0.057373	0.0714493	0.0676754	0.0876399	0.0905622	0.112845	0.153106	0.198056	0.16945	0.169465	0.170204
406	0.00183015	0.00251514	0.00218121	0.00254681	0.00427562	0.0055357	0.00999908	0.0179851	0.0257354	0.027699	0.0318358
407	0.00299454	0.0037699	0.00312147	0.00348163	0.00572925	0.00752733	0.0130884	0.0218369	0.0286874	0.028736	0.0320953
408	0.020488	0.0255694	0.0253369	0.0344808	0.0365441	0.0469155	0.0661718	0.0966284	0.0903147	0.104536	0.105812
409	0.0152866	0.0197383	0.0168629	0.0192659	0.0315772	0.0403271	0.0671317	0.10972	0.142204	0.144322	0.163918
410	0.00486643	0.00672009	0.00735639	0.0108584	0.012225	0.0168287	0.0245959	0.0371518	0.0362667	0.0444606	0.0457826
411	0.00126978	0.00150411	0.00114584	0.00121051	0.00195873	0.00248325	0.00392287	0.00610255	0.00765492	0.00724033	0.00786038
412	0.00210948	0.00281871	0.00369645	0.00418775	0.00542534	0.0086456	0.0154153	0.0201991	0.0208692	0.0208233	0.0168714
413	0	0	0	0	0	0	0	0	0	0	0
414	0.000247706	0.000377482	0.000385702	0.000521531	0.000657657	0.00143921	0.0028538	0.00519031	0.00566199	0.00827495	0.00866069
415	0	0	0	0	0	0	0	0	0	0	0
416	2.55108e-05	3.44692e-05	3.20673e-05	3.92629e-05	3.69588e-05	4.29897e-05	7.80305e-05	0.000288167	0.000625258	0.0012791	0.00148869
417	0.0317141	0.0386101	0.0369826	0.045795	0.044945	0.0495177	0.0618179	0.0718461	0.0811248	0.115408	0.149641
419	0.0195058	0.0207504	0.0177422	0.0213494	0.0227877	0.0244971	0.0290452	0.043484	0.0772742	0.0987269	0.116913
420	0.00567646	0.00757007	0.00992936	0.0112391	0.014655	0.0233165	0.0414791	0.0571891	0.0605605	0.0609738	0.0494448
421	0.00573603	0.00771418	0.0123643	0.0132879	0.0255671	0.0487433	0.0753902	0.108464	0.116278	0.0659735	0.0437737
422	0.0922792	0.108573	0.0698696	0.0801199	0.0832761	0.0836268	0.0964243	0.138658	0.164849	0.12279	0.109016
423	0.00131276	0.00132206	0.000987747	0.000969241	0.00087419	0.00106198	0.00154763	0.00197326	0.00198139	0.00159183	0.00173444
424	7.13136e-05	0.000117232	0.000101362	0.000111542	0.000122868	0.000146974	0.000208609	0.000354469	0.000512589	0.000562238	0.00055401
425	0.000313724	0.000362451	0.000305578	0.00033803	0.000312686	0.000375437	0.000622259	0.000956699	0.00111898	0.00093782	0.00101372
426	0.000139254	0.00013754	0.000104413	0.000103807	9.05232e-05	0.000104537	0.000166438	0.000246581	0.000281024	0.000235259	0.000255571
427	0.0420856	0.0449693	0.0403038	0.0425683	0.0422603	0.0412521	0.0401933	0.0402826	0.0357978	0.0324656	0.0296701
428	0.0626258	0.0801855	0.0518438	0.0599747	0.063008	0.0656587	0.0764995	0.10886	0.125537	0.0875693	0.076991
429	0.00989277	0.0125235	0.0184292	0.0211122	0.0383939	0.0499933	0.057227	0.0831589	0.100831	0.0973365	0.100771
430	0.101573	0.112316	0.108594	0.126908	0.1373	0.1666	0.202531	0.246303	0.293603	0.441458	0.638079
431	0.000197962	0.00021427	0.000171422	0.000181551	0.000163109	0.000191181	0.000312028	0.000475288	0.000552582	0.000461295	0.000497675
432	0.000445016	0.000442958	0.000326777	0.000313859	0.000258784	0.000281405	0.000439539	0.000583739	0.000589184	0.000499462	0.000564534
433	2.85778e-05	1.68888e-05	2.42028e-05	3.10165e-05	6.64823e-05	0.000100156	0.000146419	0.00026903	0.000396162	0.000350373	0.000312667
434	0.00360479	0.00397271	0.00331924	0.00322946	0.00281656	0.00334213	0.00486734	0.00631601	0.00639401	0.0055739	0.00651008
435	0.000441814	0.000363286	0.000228071	0.000194303	0.000157803	0.000175314	0.000248541	0.000314384	0.000316761	0.000254815	0.000277098
436	0.000251057	0.000221664	0.000146244	0.000128112	9.82327e-05	9.94127e-05	0.000150887	0.0001967	0.00019561	0.000163388	0.000183237
437	0.000205569	0.000243946	0.000210014	0.000236397	0.000221175	0.000267988	0.000446604	0.000688926	0.000807605	0.00067774	0.000732971
438	0.00108727	0.0012564	0.00108192	0.0012436	0.00119749	0.00150157	0.00256578	0.00402973	0.00482677	0.00408776	0.00443948
439	0.00140149	0.00158324	0.00135941	0.00158413	0.00155722	0.00200021	0.00347837	0.00554767	0.00670892	0.00570016	0.00620772
440	0.00739215	0.00770351	0.00630539	0.00727794	0.0073244	0.00956165	0.0154746	0.0226648	0.0262117	0.0217837	0.0237013
441	5.76167e-05	4.81045e-05	7.76033e-05	9.84776e-05	0.000204149	0.000304072	0.000432955	0.000798708	0.00116915	0.00107142	0.000998812
442	0.000334173	0.000301707	0.000210955	0.000193564	0.000160648	0.000179932	0.000265285	0.000341733	0.000340735	0.000288072	0.000326725
443	1.34174e-05	1.44727e-05	2.18863e-05	2.6271e-05	5.57521e-05	8.44035e-05	0.000111611	0.000187397	0.00026189	0.000282904	0.000294612
444	0.0618486	0.0779618	0.0734658	0.0913576	0.096188	0.130577	0.199883	0.26194	0.272364	0.228604	0.259474
445	0.00177031	0.00179131	0.00139687	0.0014943	0.00133975	0.00157869	0.00268979	0.00382162	0.00407329	0.00348456	0.00395776
446	0.00510704	0.0058759	0.00515129	0.00574526	0.00507448	0.00528721	0.00708858	0.00877428	0.00864147	0.00723003	0.00828233
447	0.000133884	0.000277974	0.000504286	0.000592967	0.00111553	0.00159386	0.00202748	0.00348751	0.00485893	0.00522335	0.00551157
448	0.000119602	0.000268375	0.000494267	0.000573363	0.00103012	0.00143906	0.00179566	0.00308994	0.0042993	0.00456292	0.00477017
449	0.0613178	0.0738675	0.0643998	0.0830699	0.0847873	0.129634	0.186378	0.200843	0.181985	0.197567	0.263496
450	0.0249069	0.0307296	0.0288477	0.0346359	0.0359768	0.0475402	0.0753567	0.105083	0.116009	0.0985856	0.109551
451	0.0721566	0.0899548	0.0819747	0.106438	0.113973	0.167863	0.253985	0.306473	0.29692	0.279929	0.347502
452	0.0111033	0.0149833	0.0147139	0.018995	0.0196147	0.0259074	0.0448878	0.0652404	0.0717498	0.0624035	0.0714894
453	0.000137644	0.000219812	0.000351594	0.000380636	0.000627972	0.000764867	0.000823233	0.00112474	0.00135774	0.00130658	0.00130239
454	0.074252	0.0880928	0.0787254	0.0937921	0.0857147	0.0905616	0.122391	0.151794	0.149822	0.121899	0.137454
455	0.212838	0.240999	0.217171	0.261857	0.257274	0.310286	0.469404	0.631628	0.659414	0.533672	0.594027
456	0.0771662	0.0947599	0.0880443	0.10894	0.106099	0.124033	0.180811	0.234945	0.238008	0.200359	0.230911
457	0.111306	0.136981	0.123909	0.149433	0.14706	0.180156	0.265266	0.341759	0.348345	0.292633	0.334212
458	0.00215006	0.00514615	0.0100229	0.0119289	0.0209738	0.028395	0.0346363	0.0582126	0.0786099	0.0830601	0.0911039
459	0.0161084	0.0186307	0.0167269	0.0190173	0.0197576	0.0285308	0.0475007	0.0681285	0.0743238	0.0634304	0.0677477
460	0.0128614	0.0183638	0.0249901	0.0263329	0.0372032	0.0404447	0.0472287	0.0644196	0.0674308	0.0634322	0.0654259
461	0.00322392	0.00387102	0.00346359	0.00413332	0.00404695	0.00500666	0.00761605	0.0110245	0.01226	0.0102625	0.0114659
462	0.0134471	0.0156047	0.0139632	0.0157479	0.0151693	0.0176554	0.0240592	0.03084	0.0324144	0.0269095	0.0277943
463	0.00433413	0.0053226	0.00489872	0.00574458	0.00578772	0.00781956	0.0125873	0.018422	0.0204508	0.0175036	0.0193764
464	0.157622	0.168438	0.150975	0.159472	0.158331	0.186504	0.235163	0.283394	0.274337	0.240467	0.212495
465	0.0552555	0.0680881	0.0622818	0.076085	0.0755174	0.0933859	0.148239	0.205403	0.214977	0.187241	0.219126
467	0.159061	0.195705	0.177602	0.2313	0.243062	0.405009	0.607555	0.664295	0.632427	0.661754	0.740589
468	0.00188224	0.00223906	0.00194822	0.00253707	0.00260145	0.004355	0.00660274	0.00723275	0.00678249	0.00821864	0.00985341
469	0.0288754	0.0360034	0.0329107	0.0433804	0.045249	0.0738411	0.112053	0.124482	0.124295	0.117083	0.144912
470	0.00985589	0.0119372	0.0106063	0.0139785	0.0144582	0.0233541	0.0336365	0.0370961	0.0372867	0.0420073	0.0408915
471	0.101935	0.121326	0.108068	0.137332	0.141552	0.229552	0.364746	0.452374	0.466238	0.505033	0.543232
472	0.003386	0.00474476	0.00473364	0.00719603	0.00812598	0.0149463	0.023827	0.0264814	0.024353	0.0302351	0.0429818
473	0.0141797	0.0166786	0.0144583	0.0183469	0.0190514	0.0320874	0.0545209	0.0558168	0.0475119	0.0542064	0.0598189
474	0.028177	0.0359101	0.0420528	0.0412666	0.0502776	0.0465842	0.0597359	0.0792519	0.064613	0.0566846	0.0568068
475	0.0240136	0.029664	0.0355908	0.0371294	0.0480803	0.0494972	0.0742792	0.113542	0.101265	0.10142	0.110841
476	0.167952	0.193189	0.229803	0.242768	0.310152	0.303952	0.421384	0.566985	0.458624	0.409379	0.424221
477	0.069265	0.0761515	0.0866457	0.0880541	0.10802	0.103255	0.139713	0.186739	0.152469	0.136892	0.141083
478	0.0293429	0.0330728	0.0391332	0.0415467	0.0522065	0.0509498	0.0706296	0.0951082	0.0770479	0.0689708	0.0719236
479	0.28433	0.329184	0.396261	0.425566	0.553467	0.545167	0.741425	1.00742	0.819888	0.72566	0.752566
480	0.0727628	0.0917177	0.110707	0.114597	0.13865	0.127538	0.17244	0.246402	0.210608	0.194992	0.203387
481	0.0204899	0.0228725	0.0267155	0.0287421	0.0373467	0.0353096	0.0476157	0.0677029	0.0576785	0.0538538	0.0566771
482	0.00020645	0.000311117	0.000242021	0.000247775	0.000300778	0.000370031	0.000801041	0.0017815	0.002237	0.00190215	0.00188878
483	0.00687292	0.00749605	0.00577177	0.0064039	0.00646442	0.00704041	0.00794336	0.0103562	0.01297	0.0172285	0.026618
484	0.0561485	0.0602723	0.0512586	0.0609535	0.0640148	0.0701285	0.0854986	0.126737	0.225201	0.287559	0.341259
485	0.853264	0.913714	0.818715	0.865849	0.860148	0.96486	1.11276	1.22742	1.1781	1.06942	0.985112
487	0.0135738	0.016742	0.0172672	0.0232929	0.0298942	0.0437396	0.0759573	0.16041	0.195291	0.175795	0.215205
488	0.00630613	0.00941828	0.00897023	0.0105504	0.0127878	0.0179698	0.0292774	0.0478226	0.0644716	0.0712992	0.0718777
489	0.00756037	0.00789374	0.00793027	0.00910095	0.0101294	0.0138516	0.0209193	0.0340816	0.0485193	0.0377164	0.0428547
490	0.00221116	0.00305951	0.00333976	0.0042429	0.00513732	0.00734436	0.0147707	0.036287	0.0369159	0.0433167	0.0610414
491	0.0350603	0.0337837	0.0336528	0.0383545	0.0502372	0.0583017	0.0669395	0.0875984	0.116337	0.377505	0.808336
492	0.630629	0.675177	0.605241	0.640115	0.636046	0.710737	0.813767	0.891602	0.83559	0.699203	0.603402
493	0.0521694	0.0616335	0.0740021	0.0798627	0.102968	0.0995286	0.138388	0.198613	0.16874	0.152209	0.156184
494	0.077932	0.0778242	0.0834362	0.095362	0.103823	0.11467	0.139308	0.186044	0.251003	0.671789	1.40662
495	0.230535	0.246093	0.220705	0.233035	0.231445	0.254907	0.287182	0.315794	0.299984	0.268082	0.240969
496	0.0444868	0.0460153	0.0493015	0.0567044	0.0653351	0.0780678	0.0960024	0.119125	0.14671	0.193871	0.27636
497	0.0114819	0.0112203	0.011206	0.0119379	0.0124143	0.0149988	0.0200678	0.0298668	0.0456618	0.153484	0.336909
498	0.426904	0.417627	0.429228	0.479653	0.543693	0.620773	0.722006	0.877138	1.06581	1.47396	2.25494
499	0.00270679	0.00269996	0.0028294	0.00315412	0.00360389	0.00415807	0.00512606	0.00625128	0.00776512	0.00898022	0.0108414
500	0.0717274	0.072118	0.0755559	0.0853444	0.0978392	0.114435	0.139382	0.165656	0.20593	0.243381	0.310248
501	0.000193552	0.000236122	0.000224063	0.000276915	0.00030616	0.000366447	0.000412689	0.000292984	0.00155463	0.002338	0.00283305
502	0.00041006	0.000433277	0.000408856	0.000453021	0.000513873	0.00057969	0.000613042	0.000688224	0.000817257	0.000937985	0.00123588
503	0.00597113	0.00648673	0.00570954	0.00696137	0.00750911	0.00847781	0.0099259	0.0137693	0.0188486	0.0270657	0.043024
504	0.00760225	0.00819264	0.00553752	0.0068091	0.00749431	0.00885868	0.0109845	0.0148159	0.0194657	0.0239779	0.0352703
505	0.00610365	0.0065066	0.00623228	0.00699016	0.00812357	0.00968011	0.0117118	0.0178666	0.0212585	0.0255025	0.0306427
506	0.00335752	0.00359016	0.00342402	0.00394816	0.00460461	0.00554183	0.00650375	0.0084101	0.0114462	0.0145974	0.0203256
507	0.000374817	0.000396073	0.000373851	0.000414416	0.000470265	0.000547561	0.000636371	0.000760704	0.000904426	0.001017	0.00132294
508	0.00663677	0.0071491	0.00618714	0.00715293	0.00723274	0.00751132	0.00828755	0.0104726	0.0160415	0.023373	0.0355272
509	0.00210919	0.00226184	0.00160014	0.00188606	0.00200641	0.00222919	0.00254861	0.00299635	0.00411258	0.0053896	0.00764091
510	0.0141944	0.015822	0.00898168	0.0115268	0.014244	0.020303	0.0293219	0.0409128	0.0508994	0.0604232	0.0884458
511	0.0133911	0.0143486	0.0138406	0.015579	0.0181623	0.0216068	0.0260928	0.0373087	0.0453109	0.054394	0.0652053
512	0.00562357	0.00594978	0.00569357	0.00630088	0.00733173	0.00888011	0.0107073	0.016104	0.0194581	0.0223859	0.0264858
513	0.00331701	0.0035452	0.00340825	0.00384928	0.0044921	0.00531987	0.00643584	0.009829	0.0116066	0.0136905	0.0162729
514	0.000298551	0.00034043	0.000250333	0.000279639	0.000289365	0.000379923	0.000603059	0.00123848	0.00200167	0.00402663	0.00643596
515	0.00150914	0.001621	0.00168138	0.00188767	0.00243471	0.00333447	0.00393395	0.00459911	0.0055413	0.00618063	0.00747124
516	0.00299041	0.00314209	0.00321013	0.00352422	0.00445658	0.00610323	0.00718288	0.00843964	0.010664	0.0120165	0.0139337
517	0.000145258	0.000155995	0.00011476	0.000143426	0.000160663	0.000201317	0.000273579	0.000527569	0.0011624	0.00264379	0.00413768
518	0.000266243	0.000287333	0.00030152	0.000340967	0.000444685	0.000624395	0.000779366	0.000971645	0.00121657	0.00119478	0.00147864
519	0.000236686	0.000248257	0.000186038	0.000198501	0.000198534	0.000224771	0.000282414	0.000466703	0.000706341	0.00101973	0.00120861
520	0.00184549	0.00236852	0.00197517	0.00190602	0.00171316	0.001982	0.00258975	0.00493625	0.00769144	0.0125213	0.0183799
521	0.000564302	0.000736252	0.000623627	0.000607558	0.000551534	0.000644202	0.000885232	0.00173024	0.00262718	0.00422944	0.00624344
522	0.000425139	0.000525778	0.000422289	0.000428711	0.000404351	0.000484283	0.000668705	0.00125609	0.0020165	0.00327914	0.00453795
523	0.00286278	0.00327675	0.00310676	0.00486877	0.00493187	0.00467121	0.00435382	0.00631881	0.00972255	0.0124035	0.0148209
524	0.000828937	0.000995573	0.000978864	0.00117125	0.00124769	0.00140769	0.00176288	0.00281316	0.00429068	0.00535123	0.00565996
525	4.43179e-05	4.1894e-05	2.27233e-05	2.50826e-05	2.63384e-05	2.99785e-05	3.69705e-05	6.34479e-05	9.47977e-05	0.000154648	0.000207669
526	0.00203077	0.00211379	0.00127627	0.00153066	0.0017172	0.00218495	0.00300076	0.00517388	0.00740261	0.0126716	0.0197603
527	0.000147151	0.000143812	8.1362e-05	9.28147e-05	9.97383e-05	0.000116393	0.000146551	0.000259723	0.000413625	0.000749565	0.00109557
528	0.00047241	0.000573989	0.000448309	0.00051457	0.000536556	0.000684324	0.00103169	0.00199855	0.00335506	0.0055326	0.00754159
529	0.00010385	0.00010975	0.000112938	0.000125075	0.000160765	0.000224192	0.000282823	0.000359251	0.000449316	0.000424696	0.000500705
530	0.000703706	0.000729027	0.000438332	0.000522766	0.000581597	0.000769223	0.00114697	0.00208198	0.00299507	0.00520647	0.00833696
531	0.00269366	0.00295037	0.00319934	0.00364379	0.00383794	0.0046265	0.00739374	0.0101767	0.0119334	0.0129647	0.0152902
532	0.000343103	0.000330924	0.000183307	0.000206196	0.000219592	0.000253392	0.000315932	0.000548624	0.000838634	0.00146109	0.00214162
533	0.000591735	0.000582611	0.00034996	0.00040821	0.000446531	0.000575101	0.000815352	0.00268162	0.00619262	0.0115099	0.0171767
534	0.00107056	0.000958287	0.000545281	0.000554706	0.000590068	0.000724873	0.00092778	0.00166869	0.00250899	0.00424699	0.00633918
535	0.0163637	0.0194059	0.0183732	0.0235303	0.0214303	0.019261	0.0220319	0.0288881	0.034695	0.0372728	0.0419361
536	0.0204539	0.0248782	0.0235028	0.0273637	0.0234759	0.0220199	0.0270519	0.0351519	0.0367435	0.0342152	0.0379938
537	0.00250363	0.00282469	0.00207922	0.00264413	0.00314192	0.00381923	0.00487517	0.00777148	0.00982829	0.0151319	0.021947
538	0.00146964	0.00169397	0.00127202	0.00152363	0.00171544	0.00205699	0.0026804	0.00442963	0.00603516	0.00960682	0.0134602
539	0.00253294	0.00273568	0.0016883	0.00200748	0.00224373	0.00290297	0.00353255	0.00460315	0.00651957	0.00615233	0.00740211
540	0.00077824	0.000830693	0.000875437	0.000991554	0.0011856	0.0015862	0.00235094	0.00343702	0.00525694	0.0064247	0.00915554
541	0.00343185	0.00380405	0.00435184	0.00502726	0.00373699	0.00304771	0.00382389	0.00477589	0.00586849	0.00673082	0.0083654
542	0.00360724	0.00448729	0.00388778	0.00451369	0.00394045	0.00360787	0.00426863	0.00509396	0.0054458	0.00603833	0.00679778
543	2.04849e-05	2.11028e-05	1.46859e-05	1.91873e-05	2.48974e-05	3.4586e-05	4.60271e-05	0.000137803	0.000327554	0.000636642	0.000983048
544	0.00299092	0.00329516	0.00301405	0.00384633	0.00325081	0.00291436	0.00357508	0.00551021	0.0069646	0.00801476	0.009097
545	0.000272487	0.000282737	0.000237089	0.000298607	0.000273563	0.00028246	0.000367772	0.00077456	0.00139461	0.0022882	0.00296396
552	0.0603961	0.0748038	0.060236	0.078049	0.0938313	0.123171	0.175525	0.283979	0.346528	0.485618	0.732893
553	0.00176427	0.00215133	0.00272147	0.00344178	0.00223897	0.00138479	0.00235435	0.00374127	0.00372649	0.00503386	0.0071601
554	3.89228e-05	4.84268e-05	4.0242e-05	4.76258e-05	8.40877e-05	0.000107215	0.000230732	0.000460059	0.000675826	0.000728777	0.000833817
555	1.8619e-05	2.06274e-05	1.5527e-05	1.62567e-05	2.56108e-05	3.10984e-05	5.02234e-05	8.411e-05	0.000121188	0.000130985	0.000144155
556	1.13707e-06	1.12e-06	7.30994e-07	6.80558e-07	1.00204e-06	1.2102e-06	1.90585e-06	2.86916e-06	3.50507e-06	3.24901e-06	3.35905e-06
557	3.41669e-05	3.79504e-05	2.85062e-05	2.95581e-05	4.61257e-05	5.62952e-05	8.84283e-05	0.000143234	0.000201914	0.000214618	0.000234701
558	0.00036911	0.0004419	0.000550566	0.000696465	0.000457525	0.000282329	0.000465484	0.000666567	0.000572794	0.000588904	0.000675162
559	0.0357428	0.0444495	0.0567944	0.0731465	0.04987	0.0304728	0.0502082	0.0783444	0.0858441	0.0773719	0.0872021
560	0.00116863	0.00140385	0.0011305	0.00122586	0.00193052	0.00236593	0.00375013	0.00602528	0.00809828	0.00838902	0.00937084
561	0.021679	0.0280001	0.0285543	0.0403246	0.0435398	0.0542007	0.0747966	0.106806	0.0981855	0.110794	0.111812
562	0.0023931	0.00276218	0.00217928	0.00235486	0.00376076	0.00478721	0.00829614	0.0140794	0.0189602	0.0192555	0.0215158
563	0.000367249	0.000411441	0.000311965	0.000325246	0.000514816	0.000648209	0.00106472	0.00166197	0.00212072	0.0020458	0.00220403
572	4.68964e-05	5.30981e-05	4.36273e-05	5.85533e-05	6.01651e-05	7.2459e-05	0.000111909	0.000224302	0.000340787	0.000532531	0.000766875
573	0.014897	0.0179757	0.0167724	0.0218188	0.0214412	0.0247837	0.0353967	0.0527138	0.0598578	0.0702847	0.0747053

## Sheet: Cons_elec
FPU	1905	1915	1925	1935	1945	1955	1965	1975	1985	1995	2005
2	0	0	0	0	0	0	0	0	0	0	0
3	0	0	0	0	0	0	0	0	0	0	0
4	0	0	0	0	0	0	0	0.000379614	0.000933775	0.00155278	0.00281645
5	4.18764e-08	4.18764e-08	4.7938e-08	9.98454e-08	1.85067e-07	9.57878e-05	0.000403703	0.00159583	0.00234773	0.00232545	0.00244506
6	0	0	0	0	0	0	0	3.95062e-06	7.49263e-06	7.54271e-06	8.24486e-06
7	6.05274e-05	6.05274e-05	0.000119449	0.000623316	0.00140648	0.00356507	0.00716242	0.0142867	0.0231029	0.0219493	0.0235836
8	0.000295581	0.000295581	0.000583322	0.00304392	0.00686844	0.0174097	0.0240963	0.0419527	0.0447436	0.0271948	0.0247904
9	8.37529e-07	8.37529e-07	9.58759e-07	1.99691e-06	3.70134e-06	6.94205e-06	5.75661e-05	5.49128e-05	4.53023e-05	1.73185e-05	6.06082e-05
10	0.000382226	0.000382226	0.000754314	0.00393619	0.00888182	0.0225131	0.0155921	0.0328031	0.0299917	0.0155538	0.0109894
11	0.00434349	0.00434349	0.00477956	0.00849614	0.0134943	0.0247993	0.0378501	0.107554	0.224667	0.265175	0.277962
12	0.000249728	0.000249728	0.000457786	0.00223741	0.00502989	0.0127383	0.0207473	0.0829345	0.222776	0.154219	0.0979729
13	0.000256844	0.000256844	0.000284749	0.000524881	0.000991985	0.0022778	0.00560243	0.0126938	0.0139627	0.0135345	0.0375775
14	0.000511121	0.000511121	0.00100868	0.00526356	0.011877	0.030105	0.0931822	0.216272	0.328566	0.195889	0.161786
15	0.000518598	0.000518598	0.000571719	0.00102561	0.00170554	0.00339647	0.00950386	0.0285284	0.0604293	0.0597331	0.0590039
16	0.00399421	0.00399421	0.00443833	0.00827026	0.016357	0.0394297	0.0953688	0.20906	0.333393	0.293838	0.267358
17	3.53856e-06	0.00243923	0.00237469	0.00389187	0.00380217	0.00346637	0.00777672	0.0398095	0.080569	0.0685171	0.0677047
18	0.000554137	0.00200336	0.00584556	0.0159208	0.0304626	0.0523517	0.102603	0.206282	0.245835	0.275306	0.27097
19	0	0.0147739	0.0124115	0.0213738	0.0321267	0.0572207	0.109194	0.222416	0.267729	0.279271	0.276944
20	0	0	0	0	0	0	0	0	0	3.98549e-05	0.00198144
21	0.00310162	0.00310162	0.00348336	0.00676104	0.0126843	0.0331563	0.0551993	0.0561551	0.0790623	0.143189	0.336516
22	5.19979e-05	5.19979e-05	0.000714659	0.00144972	0.00242629	0.0146586	0.0403712	0.090995	0.160679	0.232855	0.248425
23	0	0	0	0	0	0	0	9.04864e-05	0.000157027	0.000122477	6.4424e-05
24	0	0	0	0	0	0	7.04179e-07	0.000128769	0.000255911	0.000307973	0.00165245
25	3.933e-05	3.933e-05	4.64809e-05	0.000107755	0.000210728	0.000449792	0.000284675	0.000981389	0.00271234	0.00373695	0.00574845
26	6.36275e-07	6.36275e-07	8.12475e-07	2.32648e-06	5.13262e-06	2.14425e-05	2.55706e-05	9.07001e-06	7.09516e-06	3.80088e-06	0
27	0	0	0	0	0	0	3.07766e-05	0.000475847	0.00171807	0.00399807	0.00685926
28	2.17797e-06	2.17797e-06	3.64257e-06	1.60537e-05	2.82714e-05	8.91595e-05	0.000193226	0.00100191	0.0141223	0.0513589	0.0529876
29	0.000162049	0.000162049	0.0001795	0.000330623	0.000683456	0.00157872	0.00189374	0.00203607	0.00319416	0.0026642	0.00244371
30	0.000120841	0.000120841	0.000133854	0.000246547	0.000509656	0.00117726	0.00228846	0.00435643	0.00599733	0.004553	0.00402042
31	0	0	0	0	0	0	0	0	5.07956e-08	2.68835e-07	2.14576e-06
32	0	0	0	0	0	0	0	3.47332e-05	1.67704e-05	4.56347e-06	3.84474e-06
33	4.33515e-05	4.33515e-05	5.12336e-05	0.000118773	0.000232276	0.000495784	0.00062369	7.54074e-05	4.6713e-05	1.58751e-05	8.79222e-06
34	3.66292e-06	3.66292e-06	4.32891e-06	1.00356e-05	1.96258e-05	4.18905e-05	8.28898e-05	0.000200078	0.000179546	8.86195e-05	6.22067e-05
35	0	0	0	0	0	0	0	0	0	2.53161e-06	5.16119e-06
36	0	0	0	0	0	0	0	0	0	0	0
37	0	0	0	0	0	0	0	0	0	1.55835e-07	3.54782e-07
38	4.09632e-05	4.09632e-05	4.84111e-05	0.00011223	0.000219479	0.00046847	0.000718365	0.000525187	0.00402331	0.00773353	0.00556119
39	0	0	0	0	0	0	8.77618e-05	5.90583e-05	6.40252e-05	0.000100136	0.000161439
40	0	0	0	0	0	0	0	0	0	0	0
41	0	0	0	0	0	0	0	5.97406e-07	1.1684e-06	1.84503e-05	3.67977e-05
43	6.85216e-05	6.85216e-05	0.000135226	0.000705641	0.00159224	0.00403592	0.00509252	0.00375561	0.00882505	0.00914722	0.0112109
45	0	0	0	0	0	0	0.000150762	0.00100937	0.00113455	0.00176953	0.0026508
46	0	0	0	0	0	0	0	1.94806e-05	0.00393037	0.00324308	0.00313551
47	0.0171569	0.00533705	0.00158906	0.00227677	0.00534085	0.0207096	0.0490025	0.0907676	0.101648	0.093502	0.0908961
50	0	0	0	0	0	0	0	0	0	0	0.000142537
51	0.000237733	0.000237733	0.000303566	0.000869248	0.00191771	0.00801159	0.0107717	0.0122574	0.0181918	0.0281491	0.0322413
55	0	0	0	0	0	0	0	0	0	0	0
56	0	0	0	0	0	0	0	0	0	0	0
57	0	0	0	0	0	0	0	0	0	0	0
58	0	0	0	0	0	0	0	0	0	0	0
59	0	0	0	0	0	0	0	0	0	0	0
60	0	0	0	0	0	0	0	0	0	0	0
61	0	0	0	0	0	0	0	0	0	0	0
62	0	0	0	0	0	0	0	0	0	0	0
63	0	0	0	0	0	0	0	0	0	0	0
64	0	0	0	0	0	0	0	0	0	0	0
65	0	0	0	0	0	0	0	0	0	0	0
66	0	0	0	0	0	0	0	0	0	0	0
67	0	0	0	0	0	0	0	0	0	0	0
68	0	0	0	0	0	0	0	0	0	0	0
69	0	0	0	0	0	0	0	0	0	0	0
70	0	0	0	0	0	0	0	0	0	0	0
71	0	0	0	0	0	0	0	0	0	0	0
72	0	0	0	0	0	0	0	0	0	0	0
73	0	0	0	0	0	0	0	0	0	0	0
74	0	0	0	0	0	0	0	0	0	0	0
75	0	0	0	0	0	0	0	0	0	0	0
76	0	0	0	0	0	0	0	0	0	0	0
77	0	0	0	0	0	0	0	0	0	0	0
78	0	0	0	0	0	0	0	0	0	0	0
79	0	0	0	0	0	0	0	2.28369e-06	8.11278e-06	7.50481e-06	8.20343e-06
80	0	0	0	0	0	0	0	0	0	0	0
81	0	0	0	0	0	0	0	0	0	0.00139768	0.00281308
82	6.28115e-05	6.28115e-05	0.000123957	0.000646837	0.00145955	0.0036996	0.00788735	0.00611457	0.00619638	0.0073599	0.00927143
83	0	0	0	0	0	0	0	0	0	0.000117793	0.000217185
84	0	0	0	0	0	0	0	6.45428e-06	1.28801e-05	1.08024e-05	1.1808e-05
85	0	0	0	0	0	0	2.29528e-06	0.000421793	0.000940631	0.0016211	0.00179173
86	0	0	0	0	0	0	0	1.48371e-07	1.8526e-06	3.60394e-06	3.33103e-06
87	5.5612e-06	5.5612e-06	6.11953e-06	1.08781e-05	1.72775e-05	3.17519e-05	5.84715e-05	0.000117808	3.01054e-05	8.60195e-06	9.03489e-06
88	0	0	0	0	0	0	0	0	0	5.22644e-05	0.000235728
89	0	0	0	0	0	0	0	0	0	0	0
90	0	0	0	0	0	0	0	0	0	0	0
91	4.44828e-07	4.44828e-07	4.89487e-07	8.70111e-07	1.38199e-06	2.53987e-06	8.58297e-06	9.06576e-05	0.000196559	0.000129431	0.000152869
92	0	0	0	0	0	0	0	0	0	0	0
93	7.78568e-06	7.78568e-06	8.56734e-06	1.52293e-05	2.41885e-05	4.44526e-05	8.70116e-05	0.00014905	0.000189779	0.00022574	0.000257286
94	0	0	0	0	0	0	0	0	0	0	0
95	0.000284232	0.000284232	0.000312768	0.000555976	0.000883051	0.00162283	0.0031764	0.00808233	0.00517063	0.00834471	0.011539
96	8.12208e-05	8.12208e-05	8.93751e-05	0.000158873	0.000252336	0.000423822	0.000445737	0.000355576	0.00157607	0.00175578	0.00185773
97	0	0	0	0	0	0	0	0	0	0	0
98	0	0	0	0	0	0	0	0	0	0.000172193	0.000295745
99	6.27883e-05	6.27883e-05	0.000123911	0.000646599	0.00145902	0.00369823	0.00784722	0.0157912	0.0206898	0.0122596	0.00893435
100	0	0	0	0	0	0	0	0	0	0	0
101	0.00025258	0.00025258	0.000302865	0.000732233	0.00135945	0.00296074	0.00866196	0.0590164	0.10576	0.0805739	0.0958715
102	1.50764e-05	1.50764e-05	1.659e-05	2.94904e-05	4.68393e-05	8.60793e-05	0.00219799	0.00529928	0.00497781	0.00623602	0.00793889
103	0.00106847	0.00106847	0.00117575	0.00209	0.00331953	0.0061026	0.0118565	0.0203087	0.0139422	0.0166467	0.0147315
104	0	0	0	0	0	0	0	0	0	0	0
105	0	0	0	0	0	0	0	0	0	0	0
106	4.02014e-07	4.02014e-07	4.60204e-07	9.58515e-07	1.77664e-06	3.33218e-06	1.34247e-05	2.12268e-05	0.000165934	0.00053353	0.00182377
107	0.00063903	0.00063903	0.000703187	0.00124998	0.00198533	0.00364856	0.0121406	0.0203161	0.0157987	0.0142799	0.0132644
108	0.000568966	0.000568966	0.000667329	0.00150714	0.00273003	0.00577937	0.0200856	0.0486463	0.0733548	0.0507497	0.0379413
109	0.0027136	0.0027136	0.00298604	0.00530798	0.0084306	0.0154989	0.0306572	0.0484348	0.0341048	0.0292619	0.0265543
110	2.32044e-05	2.32044e-05	2.5534e-05	4.53892e-05	7.20912e-05	0.000132486	0.000821474	0.00139436	0.00105935	0.00107795	0.00162612
111	0	0	0	0	0	0	0.0048722	0.00606557	0.0037486	0.00198624	0.00134533
112	0.0177238	0.0177238	0.0195032	0.0346688	0.0550641	0.101211	0.159905	0.202108	0.147868	0.109495	0.110982
113	0	0	0	0	0	0	0	0	0	0	0
114	0.00502671	0.00502671	0.00553137	0.00983255	0.0156169	0.0287043	0.0545343	0.0876932	0.0936321	0.121036	0.122419
115	0.00878134	0.00878134	0.00972964	0.0178842	0.0333878	0.07567	0.14789	0.296056	0.381292	0.310261	0.337639
116	0	0	0	0	0	0	0	0	0	0	0
117	0	0	0	0	0	0	0	0	0	0.00109549	0.00225806
118	0.0142879	0.0142879	0.0157224	0.0279481	0.0443897	0.0815803	0.208682	0.529508	0.562227	0.471918	0.457088
119	0	0	0	0	0	0	0	0	0	0	0
120	8.63157e-06	8.63157e-06	9.88097e-06	2.05801e-05	3.8146e-05	7.15448e-05	0.000145496	0.000112094	5.68549e-05	2.39463e-05	0.00149888
121	0.00259065	0.00259065	0.00285075	0.00506748	0.00804862	0.0147914	0.031494	0.0418316	0.0945635	0.102299	0.110358
122	0.000170859	0.000170859	0.000337185	0.00175952	0.00397025	0.0100636	0.00980056	0.0308295	0.0515422	0.026009	0.0169773
123	0.0106839	0.0106839	0.0117566	0.0208994	0.0332018	0.0610393	0.119322	0.333653	0.402108	0.431513	0.476498
124	0	0	0	0	0	0	0	0.00167079	0.00628176	0.00411664	0.00371952
125	0	0	0	0	0	0	0	0	0	0	0
126	2.45626e-05	2.45626e-05	2.8118e-05	5.85643e-05	0.000110437	0.00044916	0.00232136	0.00692244	0.0101318	0.0104555	0.0119934
127	0	0	0	0	0	0	0	0	0	0	0
128	0	0	0	0	0	0	0	0	0	0	0
129	0	0	0	0	0	0	0.00160136	0.00155467	0.0030298	0.00188436	0.000963645
130	0	0	0	0	0	0	0	0	0	0	0
131	0	0	0	0	0	0	0	0	0	0	0
132	0	0	0	0	0	0	0	0	0	0	0
133	0	0	0	0	0	0	0	0	0	0	0
134	0.000144982	0.000144982	0.000286119	0.00149304	0.00336896	0.00853946	0.0167928	0.0216849	0.0475159	0.0479131	0.0330109
135	3.14073e-07	3.14073e-07	3.59535e-07	7.4884e-07	1.388e-06	2.60327e-06	5.51749e-05	0.000204396	0.000280145	0.000265563	0.000395151
136	0.000183542	0.000183542	0.000201969	0.00035902	0.000570228	0.00104794	0.00287332	0.0133686	0.0954323	0.150765	0.167215
137	0.00112339	0.00112339	0.0012384	0.00221896	0.00355619	0.00654382	0.0236271	0.0648989	0.16021	0.251065	0.334058
138	0	0	0	0	0	0	0	0	0	0	0
139	0	0	0	0	0	0	0	0	0	0	1.3022e-05
140	6.18519e-05	6.18519e-05	0.000122063	0.000636956	0.00143726	0.00364308	0.0133219	0.0177893	0.0177995	0.0107151	0.00945026
141	0	0	0	0	0	0	6.11463e-05	0.000167428	5.27063e-05	1.47884e-05	7.9915e-05
142	0.000182724	0.000182724	0.000360602	0.00188171	0.00424598	0.0107625	0.0160525	0.0243799	0.0218679	0.0142129	0.0119861
143	1.71919e-05	1.71919e-05	1.93078e-05	3.74756e-05	7.03077e-05	0.000183781	0.0004996	0.00149415	0.00355507	0.00321292	0.003749
144	0	0	0	0	0	0	0	0	7.02846e-06	0.000246992	0.000253457
145	0	0	0	0	0	0	0	0	0.000492325	0.00094595	0.000562652
146	7.72438e-05	7.72438e-05	0.000152439	0.000795463	0.00179492	0.00454966	0.00724755	0.0217398	0.0621197	0.050874	0.0459418
147	6.08296e-05	6.08296e-05	0.000120046	0.000626428	0.0014135	0.00358286	0.00526795	0.0067572	0.0073367	0.0118818	0.0214706
148	0	0	0	0	0	0	0	0.000117113	0.000249636	0.00170388	0.0163125
149	0.000217333	0.000217333	0.000241876	0.000454013	0.000924628	0.00228385	0.0066754	0.0135629	0.0137977	0.00832425	0.0144606
150	0	0	0	0	0	0	0	0	0	0	0
151	6.43088e-05	6.43088e-05	7.07653e-05	0.000125792	0.000199794	0.000367174	0.00223885	0.0192087	0.0237699	0.0382234	0.0365157
152	0	0	0	0	0	0	0.000363655	0.00158768	0.00107863	0.000798642	0.0023107
153	0	0	0	0	0	0	0	0	8.92783e-06	0.000601243	0.00176686
154	4.6537e-06	4.6537e-06	9.18397e-06	4.79242e-05	0.000108138	0.000274103	0.000251113	0.00113044	0.00126385	0.000572635	0.000570262
155	0	0	0	0	0	0	0	0	0	0	0
156	0	0	0	0	0	0	0	0	0.0162726	0.0251716	0.0195991
157	0.00179405	0.00179405	0.00201486	0.00391075	0.00733693	0.0191784	0.0318408	0.0254613	0.0450451	0.0753141	0.144109
158	0.0002348	0.0002348	0.000308805	0.000943524	0.00204651	0.00513791	0.0165604	0.0325778	0.0482881	0.0389407	0.0339442
159	0	0	0	4.91081e-06	0.000824368	0.00077041	0.0022455	0.0201115	0.0326903	0.0108323	0.015006
160	5.53465e-06	5.53465e-06	6.599e-06	1.58624e-05	4.03568e-05	0.000145008	0.000503839	0.00225427	0.0077404	0.0124681	0.0140271
161	0	0	0	0	0	0	0	0.00452222	0.00412334	0.0051856	0.00590656
162	0	0	0	0	0	0	0	0.000486875	0.0110972	0.0218819	0.0347956
163	0	0	0	0	0	0	0	0	0	0	0
164	0.0899506	0.0420554	0.0433943	0.0498812	0.0712213	0.114897	0.208878	0.506062	0.594022	0.641959	0.63589
165	0.000146484	0.011446	0.0139885	0.0169859	0.0244832	0.0292507	0.0441999	0.0800373	0.120606	0.128242	0.144291
166	0	0	0	0	0	0	5.63674e-06	6.98231e-05	0.000157723	0.000513429	0.000605598
167	0.00149128	0.00149128	0.0016428	0.00293443	0.00468308	0.00847738	0.0329936	0.106664	0.196304	0.18375	0.180442
168	0.0036502	0.0036502	0.00409945	0.00795685	0.0149278	0.0390206	0.083851	0.119529	0.150178	0.212296	0.406954
169	0.000405424	0.000405424	0.000447264	0.000805091	0.00136364	0.00280551	0.00830811	0.0374269	0.0621467	0.0733792	0.0726092
170	4.49937e-05	4.49937e-05	5.21943e-05	0.000114596	0.000263208	0.000860905	0.00463608	0.0176757	0.0305588	0.040549	0.0610195
171	0	0	0	0	0	0	0.00014904	0.000108275	0.000290446	0.000414116	0.00098975
172	0.000108729	0.000108729	0.000214574	0.0011197	0.00252654	0.00640413	0.0102019	0.0189511	0.0227755	0.017466	0.0184142
173	0	0	0	0	0	0	0	0	0	0	0
174	5.91107e-05	5.91107e-05	6.8568e-05	0.000149562	0.000282927	0.000596074	0.00142237	0.00501455	0.00902819	0.0101622	0.0150883
175	0	0	0	0	0	0	0	0.000324271	0.000720864	0.000762614	0.00104548
176	1.04162e-05	1.04162e-05	1.24193e-05	2.98532e-05	7.59516e-05	0.000272905	0.000782895	0.00200614	0.0033811	0.00509559	0.00885354
177	0.000165531	0.000165531	0.000210922	0.000597227	0.00108184	0.00314693	0.00406804	0.00921087	0.017096	0.0391695	0.07508
178	0	0	0	0	0	0	0.00327858	0.00522752	0.00402868	0.00363773	0.00339426
179	0	0	0	0	0	0	7.04179e-07	0.000171952	0.000630819	0.000617863	0.000384951
180	0	0	0	0.00040287	0.00169176	0.0131071	0.0282208	0.0369028	0.0392061	0.0364393	0.0332759
181	1.11031e-05	1.11031e-05	1.31219e-05	3.042e-05	5.94899e-05	0.000126979	0.00034287	0.00170359	0.00361775	0.00484639	0.00804348
182	0	0	0	0	0	0	0	0	0	0	0
183	0	0	0	0	0	0	8.60124e-06	6.19568e-05	0.000242588	0.000236273	0.00241688
184	3.20055e-05	3.20055e-05	3.59446e-05	6.97668e-05	0.000130889	0.000342138	0.00355426	0.0195752	0.0640167	0.11154	0.214755
185	0.000631624	0.000631624	0.000710304	0.00138574	0.00259833	0.00680395	0.0160609	0.0171235	0.0449079	0.107301	0.184558
186	0	0	0	0	0	0	0	0	0	0	0
187	0	0	0	0	0	0	8.60124e-05	0.000130887	0.000434644	0.00336138	0.00751836
188	0	0	0	0	0	0	0	1.73337e-05	0.000185925	0.000678242	0.000775017
189	0	0	0	0	0	0	3.59707e-05	0.000250529	0.000863277	0.00130312	0.00132802
190	0	0	0	0	0	0	0	0	7.76815e-06	2.10395e-05	1.97336e-05
191	0.000562171	0.000181471	0.00114475	0.00231308	0.00324195	0.0208235	0.061248	0.118962	0.137293	0.180616	0.189956
192	0	0	2.6905e-05	5.33762e-05	6.83809e-05	0.00030416	0.00102395	0.00874531	0.0117158	0.0166378	0.0236424
193	0	0	0	0	0	0	0	8.41615e-06	0.000184835	0.000281047	0.000435058
194	0	0	0	0	0	0	0	0	0	0.000239668	0.000268843
195	0	0	2.41542e-05	9.94622e-05	0.000124558	0.000549744	0.00105183	0.00403147	0.00802855	0.0136017	0.0379112
196	0.00012365	0.00012365	0.000146132	0.000345347	0.000907271	0.00487285	0.0101032	0.0446418	0.0958021	0.108549	0.113931
197	0.00040756	0.00040756	0.000481661	0.00111662	0.00218369	0.004661	0.00649948	0.00615235	0.0223623	0.0314257	0.044169
198	0	0	0	0	0	0	0	0	0	0.00112115	0.00289524
199	0	0	0	0	0	0	0	0	0	0	0
200	0	0	0	0	0	0	0	0	0	0	0
201	0	0	0	0	0	0	0	0	0	0	0
202	5.23726e-05	5.23726e-05	5.88184e-05	0.000114164	0.000214182	0.000559863	0.000758754	0.00361092	0.0183366	0.0349788	0.0706578
203	0.000201662	0.000201662	0.000285205	0.00119066	0.00205405	0.00611635	0.0195319	0.0444176	0.0669918	0.0734943	0.0854311
204	0	0	0	0	6.77971e-05	0.000136146	0.00038479	0.000897672	0.000822772	0.00143448	0.00667348
205	9.52166e-05	9.52166e-05	0.000113527	0.000272893	0.000694288	0.00249503	0.00764095	0.0322211	0.0558231	0.0847732	0.148439
206	0	0	0	0	0	0	3.60536e-05	0.00155406	0.00528116	0.00970581	0.0147368
207	0	0	0.00185591	0.00734089	0.0181339	0.0744919	0.18032	0.480505	0.762378	0.919928	0.999338
208	0	0	0	0	7.82987e-05	0.00165215	0.00176082	0.00134151	0.000216708	0.000125115	0.000984773
209	0	0	0	0	0	0	0	0.00037099	0.00599	0.00755718	0.013751
210	0	0	0	0	0	0	0	0	0	0	0
211	0	0	0	0	0	0	0	0.00254224	0.00143952	0.00131436	0.00188193
212	9.61765e-06	9.61765e-06	1.14672e-05	2.75644e-05	7.01287e-05	0.000251982	0.000483678	0.000983272	0.00257649	0.00430554	0.00677169
213	0	0	0	0	0	0	0	0	0	0	0
214	0	0	0	0	0	0	0	0	0	0	0
215	0.00159748	0.00159748	0.00187344	0.00422156	0.00713634	0.0173705	0.0346442	0.0328391	0.0648635	0.103686	0.193735
216	0	0	0	0	0	0	0	0	0	5.47818e-05	9.90676e-05
217	1.34823e-05	1.34823e-05	1.72159e-05	4.9297e-05	0.000108758	0.000454355	0.00168254	0.0071216	0.0213528	0.0349871	0.0633495
218	0.000154411	0.000154411	0.000197171	0.00056459	0.00124558	0.00520365	0.0081983	0.0199563	0.027595	0.03583	0.0517617
219	0	0	0	0	0	0	0.000107043	0.00124991	0.00961336	0.0156516	0.0685085
220	0	0	0	0	0	0	0	0	1.97529e-05	1.97179e-05	7.5235e-06
221	0.000400068	0.000400068	0.000449308	0.000872085	0.00163611	0.00427673	0.017036	0.0253332	0.0297227	0.0549845	0.155667
222	0	0	0	0	0	0	0	0	0	0.000502265	0.0018692
223	0	0	0	0	0	0	0	0	0	0	0
224	0	0	0	0	0	0	5.00551e-05	9.24284e-05	0.000315881	0.00260067	0.00742869
225	0	0	0	0	0	0	0.000159381	0.000153533	0.000198767	0.000754165	0.00318045
226	1.92537e-05	1.92537e-05	2.79993e-05	5.82312e-05	0.000275303	0.00156965	0.00468166	0.00686369	0.0201366	0.0208779	0.0252233
227	2.70824e-05	2.70824e-05	3.20064e-05	7.41995e-05	0.000145106	0.000309724	0.000461642	0.00242296	0.00914248	0.0113793	0.00990971
228	0.000110995	0.000110995	0.000141732	0.000405844	0.00089536	0.00374053	0.00607473	0.0121806	0.0267228	0.0390333	0.0595594
229	0.000299497	0.000299497	0.000331751	0.000611056	0.00126316	0.00291777	0.00484277	0.00587228	0.0125074	0.00925461	0.00791743
230	0	0	0	0	0	0	0	0	0	0	0
231	9.42288e-05	9.42288e-05	0.000120323	0.000344539	0.000760113	0.00317551	0.0050897	0.010981	0.0306709	0.0488406	0.0633526
232	0	0	0	0	0	0	0	0	0	0	0
233	0	0	0	0	0	0	4.22456e-06	2.70493e-05	0.000236497	0.000514718	0.000573235
234	0.000281905	0.000281905	0.000316601	0.000614508	0.00115287	0.00301357	0.00596355	0.00670824	0.00964264	0.0273837	0.0784409
235	2.64082e-05	2.64082e-05	2.92521e-05	5.38798e-05	0.000111379	0.000257274	0.00114172	0.0060127	0.0166161	0.021777	0.027838
236	7.22572e-06	7.22572e-06	8.00388e-06	1.47424e-05	3.04752e-05	7.03946e-05	0.000145592	0.000125539	7.77149e-05	8.06087e-05	6.12963e-05
237	9.39441e-06	9.39441e-06	1.04061e-05	1.91671e-05	3.96218e-05	9.15225e-05	0.000115183	0.000625953	0.00103861	0.00137285	0.00321513
238	0	0	0	0	0	0	0	0	0	0	0
239	0	0	0	0	0	0	0	0	0	0	0
240	0	0	0	0	0	0	0	0	0.00046047	0.000547609	0.000641078
241	0.000383969	0.000383969	0.000425319	0.0007834	0.00166019	0.00395334	0.00444528	0.0121864	0.0226453	0.0332072	0.033982
242	8.66302e-05	8.66302e-05	9.59596e-05	0.000176749	0.000365371	0.000843971	0.00312341	0.00940585	0.0124098	0.0156236	0.0183204
243	0	0	0	0	0	0	0	4.14301e-06	1.42562e-05	2.12667e-05	7.99272e-06
244	0	0	0	0	0	0	0	0	2.21951e-05	5.65643e-05	2.41827e-05
245	4.14738e-06	4.14738e-06	4.60207e-06	8.53779e-06	1.76159e-05	4.20828e-05	7.80403e-05	0.000163044	0.00033772	0.000724431	0.00108194
246	0	0	0	0	0	0	0	0	0	0	0
247	0	0	0	0	0	0	0	0	0	0	0
248	0	0	0	0	0	0	0	0	0	0	0
249	0	0	0	0	0	0	0	0	0	0	0
250	0	0	0	0	0	0	0	0	1.50355e-05	2.8647e-05	3.59386e-05
251	3.43735e-06	3.43735e-06	4.09838e-06	9.85154e-06	2.5064e-05	9.00587e-05	0.000177024	0.00143368	0.00539732	0.00736713	0.00974389
252	0	0	0	0	0	0	0.00123682	0.00578302	0.00785713	0.00876671	0.01087
253	7.49433e-06	7.49433e-06	8.92322e-06	2.13306e-05	5.23737e-05	0.000179002	0.000525878	0.00617177	0.0390504	0.0671316	0.0979315
254	2.10609e-05	2.10609e-05	2.68931e-05	7.70072e-05	0.000169891	0.000709752	0.00285589	0.0126503	0.0363378	0.0666208	0.0743204
255	1.80842e-06	1.80842e-06	2.30921e-06	6.61231e-06	1.45879e-05	6.09436e-05	0.00108452	0.00485613	0.0118906	0.0283859	0.0567919
256	4.38098e-06	4.38098e-06	8.08796e-06	3.94822e-05	6.9183e-05	0.00022124	0.00063417	0.00165518	0.00325701	0.00353666	0.00333931
257	0	0	0	0	0	0	0	0	2.0755e-05	1.53474e-05	4.77772e-06
258	0	0	0	0	0	0	0	0	5.33665e-05	0.000120735	0.000168376
259	1.13621e-05	1.13621e-05	1.45085e-05	4.15444e-05	9.1654e-05	0.000382902	0.00421212	0.00852775	0.00871035	0.0216842	0.0263174
260	0.000105831	0.000105831	0.000154604	0.000568797	0.00103216	0.00309392	0.0061379	0.01209	0.0126167	0.0102095	0.00987898
261	0	0	0	0	0	0	0	0	0	0	0
262	1.7396e-05	1.7396e-05	2.05589e-05	4.7661e-05	9.32068e-05	0.000198947	0.000308345	0.000407973	0.000463104	0.000816765	0.00125984
263	0	0	0	0	0	0	0	0	9.17234e-06	3.32002e-05	4.16507e-05
264	0	0	0	0	0	0	0	0	0	0	0
265	0	0	0	0	0	0	0	0	0	1.80791e-07	2.98777e-07
266	1.95008e-07	1.95008e-07	2.4901e-07	7.1303e-07	1.57307e-06	6.57177e-06	0.000262873	0.000687114	0.00767717	0.0185511	0.0458478
267	0	0	0	0	0	0	0	0	0	3.22054e-05	0.000260902
268	0	0	0	0	0	0	0.000189004	0.000767706	0.00164923	0.00221218	0.00309
269	0	0	0	0	0	0	0	0	0	0	0
270	0	0	0	0	0	0	0	0	0	0	0
271	6.91327e-06	6.91327e-06	7.70906e-06	1.45889e-05	2.99463e-05	7.08976e-05	0.000168888	0.000435049	0.000632142	0.000778384	0.000842654
272	0	0	0	0	0	0	0	9.16063e-06	1.02843e-05	1.93725e-05	2.76085e-05
273	0	0	0	0	0	0	2.85128e-05	9.19836e-05	7.68203e-05	3.34506e-05	2.24412e-06
274	0	0	0	0	0	0	2.61689e-06	1.9181e-05	9.30539e-06	6.94273e-06	5.5258e-07
275	0	0	0	0	0	0	0	0	0	0	0
276	3.47207e-08	3.47208e-08	4.13978e-08	9.95106e-08	2.53172e-07	9.09684e-07	8.76178e-06	0.000293297	0.000523789	0.000629599	0.000666927
277	0	0	0	0	0	0	0	0	0	0	0
278	0	0	0	0	0	0	0	0	1.1733e-05	0.000132157	0.00158253
279	4.16609e-08	4.16609e-08	5.31978e-08	1.52329e-07	3.36065e-07	1.40397e-06	0.00131395	0.00217587	0.00260461	0.00360722	0.0126238
280	0	0	0	0	0	0	0	0.00022734	0.000344009	0.000194842	0.000191587
281	0	0	0	0	0	0	0	9.76789e-06	5.56177e-06	2.24195e-06	3.30102e-07
282	0	0	0	0	0	0	0	0	0.0001157	0.00129373	0.00357774
283	3.35503e-05	3.35503e-05	4.28411e-05	0.000122674	0.000270639	0.00113064	0.00123976	0.00198349	0.00352754	0.0085025	0.011382
284	3.8131e-06	3.8131e-06	4.22375e-06	7.77976e-06	1.60821e-05	3.86037e-05	0.000101923	0.000481604	0.000947218	0.00148494	0.00172949
285	0	0	0	0	0	0	1.47162e-05	3.95633e-05	0.000255095	0.00170038	0.00876262
286	0	0	0	0	0	0	0	0	0	0	0
287	0	0	0	0	0	0	0	2.66712e-05	0.000292723	0.00114208	0.00390866
288	0	0	0	0	0	0	0	3.5445e-05	0.000168312	0.000296026	0.00436862
289	4.09916e-06	4.09916e-06	4.60367e-06	8.93551e-06	1.67639e-05	4.382e-05	5.81159e-05	7.79972e-05	0.000114701	0.00016425	0.000810481
290	0.000201704	0.000201704	0.000223448	0.000411738	0.000851044	0.00200956	0.0042145	0.00560069	0.00763578	0.00829198	0.00950917
291	0	0	0	0	0	0	4.78697e-05	0.000313759	0.00038079	0.000986823	0.00202138
292	2.96522e-06	2.96522e-06	3.50435e-06	8.12403e-06	1.58875e-05	3.39114e-05	5.418e-05	0.000448701	0.000813347	0.0020296	0.00503883
293	0.000519566	0.000519566	0.000575519	0.00106005	0.00219132	0.00506172	0.00985474	0.0147027	0.0246218	0.01743	0.0161306
294	1.54322e-06	1.54322e-06	1.73315e-06	3.36397e-06	6.31113e-06	1.6497e-05	0.000399	0.00203752	0.00181468	0.00201171	0.00604989
295	8.89451e-05	8.89451e-05	9.85237e-05	0.000181472	0.000375134	0.000866523	0.00227115	0.00642497	0.0100997	0.0127724	0.0204742
296	2.25357e-05	2.25357e-05	2.66331e-05	6.17427e-05	0.000120745	0.000257726	0.000494699	0.00057965	0.000324372	0.00037516	0.000300377
297	0	0	0	0	0	0	0	0	0	0	6.84603e-05
298	2.05582e-05	2.05582e-05	2.4296e-05	5.63247e-05	0.00011015	0.000235111	0.000242062	3.16999e-05	3.72214e-05	1.58872e-05	8.73618e-06
299	0	0	0	0	0	0	0.00019709	0.000664236	0.00813353	0.0186986	0.0191955
300	0	0	0	0	0	0	2.96878e-05	8.07884e-05	0.000225181	0.000437728	0.00154145
301	2.26939e-05	2.26939e-05	2.5541e-05	4.99792e-05	9.36823e-05	0.00024557	0.00179778	0.00627144	0.00964244	0.013972	0.0208564
302	0	0	0	0	0	0	0	0	0	0	0
303	5.43644e-06	5.43644e-06	6.42488e-06	1.48946e-05	2.91282e-05	6.21731e-05	6.40113e-05	8.38277e-06	9.18716e-06	5.79561e-06	8.44762e-06
304	1.83434e-05	1.83434e-05	2.16785e-05	5.02566e-05	9.82829e-05	0.000209781	0.000311575	0.00128767	0.00121195	0.00177353	0.00385912
305	4.65394e-05	4.65394e-05	5.27602e-05	0.000106361	0.000214882	0.000481027	0.00117849	0.00230277	0.00214329	0.00173264	0.00219798
306	0	0	0	0	0	0	0	0	0	0	0
307	6.47908e-05	6.47908e-05	7.65709e-05	0.000177512	0.000347146	0.000740971	0.000970956	0.000591078	0.00232667	0.00349685	0.00312356
308	3.02782e-05	3.02782e-05	3.57833e-05	8.29554e-05	0.000162229	0.000346273	0.000585222	0.00113587	0.00502866	0.00443756	0.00487321
309	0	0	0	0	0	0	0	0	0	0	0
310	1.93526e-05	1.93526e-05	3.57279e-05	0.000174409	0.00030561	0.000977306	0.000640813	0.00142047	0.00379194	0.00634891	0.0078562
311	0	0	0	0	0	0	0	0	0	0	0
312	0	0	0	0	0	0	0	0	0	6.78447e-06	7.85482e-06
313	0	0	0	0	0	0	0	0	0	0	0
314	0	0	0	0	0	0	2.13115e-07	2.95373e-06	3.34625e-07	3.16326e-07	1.48963e-07
315	1.56982e-07	1.56982e-07	1.85525e-07	4.30096e-07	8.41104e-07	1.79531e-06	9.93383e-05	0.00024861	0.000126079	6.30699e-05	7.80303e-05
316	0	0	0	0	0	0	0	0	0	0	0
317	0	0	0	0	0	0	0	0	0	0	0
318	3.16916e-06	3.16916e-06	3.74537e-06	8.68277e-06	1.69802e-05	3.62436e-05	9.98772e-05	0.000373721	0.00251306	0.00269719	0.00404557
319	0	0	0	0	0	0	6.92987e-06	3.21193e-05	0.000215788	0.000246973	0.000312838
320	9.72363e-07	9.72363e-07	1.79513e-06	8.76311e-06	1.53552e-05	4.91043e-05	0.00110021	0.00206629	0.00283526	0.00496078	0.00852093
321	0	0	0	0	0	0	0	0	0	0	0
322	0	0	0	0	0	0	0	0	0	6.99415e-07	1.50132e-06
323	2.0931e-07	2.0931e-07	2.47366e-07	5.73461e-07	1.12147e-06	2.39374e-06	5.8482e-06	5.68569e-05	5.35595e-05	2.40334e-05	2.37011e-05
324	0	0	0	0	0	0	0	0	0	0	0
325	1.71303e-05	1.71303e-05	3.16251e-05	0.000154381	0.000270515	0.000865078	0.000597414	0.00416968	0.00749322	0.0148622	0.0239599
326	9.34254e-05	9.34254e-05	0.000103487	0.000190613	0.00039403	0.000910171	0.00180366	0.00383577	0.00463793	0.00524625	0.00500574
327	0	0	0	0	0	0	0	0	4.08713e-06	0.000118972	9.51216e-05
328	0	0	0	0	0	0	0	0	0	0	0
329	0	0	0	0	0	0	0	0	0	7.18334e-07	4.05852e-06
330	0	0	0	0	0	0	0	0	0	0	0
331	0	0	0	0	0	0	0	2.22967e-06	9.97817e-05	0.00026292	0.000628431
332	0	0	0	0	0	0	0	0	0	0	0
333	0	0	0	0	0	0	0	0	0	0	0
334	0	0	0	0	0	0	0	1.00789e-05	6.52163e-05	5.30815e-05	4.15867e-05
335	0	0	0	0	0	0	0	0	0	0	0
336	0	0	0	0	0	0	0	0	0	0	0
337	0	0	0	0	0	0	4.30258e-05	7.47622e-05	0.000228037	0.000192335	0.000196849
338	0	0	0	0	0	0	0	0.000136987	0.00012146	0.000107436	0.000158549
339	3.31636e-06	3.31636e-06	3.91934e-06	9.08608e-06	1.77689e-05	3.79709e-05	7.60312e-05	0.000219831	0.000263898	0.00042426	0.000596267
340	0	0	0	0	0	0	2.08148e-05	2.21869e-05	0.000164843	0.000153151	0.000181222
341	1.85579e-06	1.85579e-06	2.1932e-06	5.08443e-06	9.94321e-06	2.12234e-05	3.15009e-05	0.000157985	0.000398575	0.000436305	0.00112483
342	6.33176e-05	6.33176e-05	7.53861e-05	0.000177978	0.000299278	0.000739531	0.00206037	0.00639926	0.00805559	0.0123222	0.0131622
343	0	0	0	0	0	0	0	0	0	1.30198e-06	7.35607e-06
344	0	0	0	0	0	0	0	0	2.50558e-06	1.44321e-05	0.000595336
345	0	0	0	0	0	0	0	0	0	0	0
346	0	0	0	0	0	0	0	0	0	0	5.43546e-07
347	1.57489e-06	1.57489e-06	1.86123e-06	4.31483e-06	8.43817e-06	1.8011e-05	2.92115e-05	0.000314897	0.00282142	0.00552132	0.0114262
348	0	0	0	0	0	0	0	0	0	0	0
349	0	0	0	0	0	0	0	0	0	0	0
350	0	0	0	0	0	0	6.32751e-05	0.00013455	0.00165381	0.00280819	0.00536479
351	0	0	0	0	0	0	0	0	0	0	0
352	0	0	0	0	0	0	0	0	3.74454e-05	3.08919e-05	2.53143e-05
353	0	0	0	0	0	0	0	4.54808e-06	8.32159e-05	0.000440775	0.0006574
354	0	0	0	0	0	0	0.000193139	0.000284647	0.00340003	0.00479098	0.00547007
355	0	0	0	0	0	0	0	0.000101844	0.000104066	5.70352e-05	7.03304e-05
356	0	0	0	0	0	0	0	0	0	3.42609e-05	2.60161e-05
357	0	0	0	0	0	0	0	0	0	0	0
358	0	0	0	0	0	0	0	2.97745e-06	1.23544e-05	1.59944e-05	1.15903e-05
359	0	0	0	0	0	0	0	0	0	0	0
360	0	0	0	0	0	0	0	0	0	1.33409e-06	4.70932e-06
361	0	0	0	0	0	0	0	0	0	3.14727e-07	6.48454e-07
362	0.00045294	0.00045294	0.000533235	0.00121605	0.00203898	0.0049327	0.010908	0.0201994	0.0222001	0.0178335	0.00157423
363	0	0	0	0	0	0	0	0	0	0	0
364	3.49981e-07	3.49981e-07	4.13614e-07	9.58868e-07	1.87518e-06	4.00251e-06	5.5609e-06	7.41051e-05	0.000136443	9.04856e-05	0.000294133
365	0	0	0	0	0	0	2.06994e-05	1.86324e-05	1.40411e-05	1.5797e-05	0.000230318
366	0	0	0	0	0	0	0	0	5.88326e-06	4.72674e-06	1.87946e-05
367	0	0	0	0	0	0	8.34205e-06	0.000213769	0.00151961	0.00219873	0.00427042
368	0	0	0	0	0	0	3.93437e-06	0.000213119	0.000666984	0.000661514	0.000944411
369	0	0	0	0	0	0	0	0	2.62954e-06	3.97362e-05	5.08476e-05
370	0	0	0	0	0	0	0	0	0	0	0
371	0	0	0	0	0	0	0	0	1.43782e-05	1.49856e-05	1.94216e-05
372	0	0	0	0	0	0	0	0	1.75781e-05	5.74217e-05	6.59992e-05
373	0	0	0	0	0	0	0	0	0	0	0
374	0	0	0	0	0	0	0	0	0	0	0
375	0	0	0	0	0	0	0	0	0	0	0
376	0	0	0	0	0	0	0	0	0	0	0
377	0	0	0	0	0	0	8.86511e-06	1.72449e-05	8.66871e-06	2.31475e-06	1.00441e-06
378	0	0	0	0	0	0	0	0	0	0	0
379	0	0	0	0	0	0	0	0	0	0	0
380	1.41135e-06	1.41135e-06	1.6342e-06	3.54881e-06	7.08462e-06	1.48697e-05	2.96651e-05	5.78562e-05	6.05103e-05	7.90736e-05	9.44882e-05
381	0	0	0	0	0	0	0	0	0	0	0
382	4.8839e-07	4.8839e-07	5.77188e-07	1.33808e-06	2.61677e-06	5.5854e-06	1.1052e-05	0.000906505	0.00301341	0.0029445	0.00277274
383	0	0	0	0	0	0	0	0	0	0	0
384	3.94342e-06	3.94342e-06	4.84787e-06	1.2576e-05	2.42054e-05	6.05759e-05	0.00026028	0.000535106	0.000600851	0.000618314	0.000926955
385	3.1629e-06	3.1629e-06	3.73798e-06	8.66564e-06	1.69467e-05	3.61721e-05	5.71835e-05	6.15804e-05	4.6175e-05	3.24407e-05	0.000212172
386	1.05851e-06	1.05851e-06	1.22565e-06	2.66161e-06	5.31346e-06	1.11523e-05	2.88761e-05	9.00232e-05	0.000156772	0.000160823	0.000215945
387	0	0	0	0	0	0	0.000195092	0.000250378	0.000206285	0.000347548	0.00146538
388	0	0	0	0	0	0	0	0	0	0	0
389	1.76419e-06	1.76419e-06	2.04275e-06	4.43601e-06	8.85578e-06	1.85871e-05	3.69866e-05	0.00012389	0.000204635	0.000335571	0.000788846
390	0	0	0	0	0	0	0	0	0	0	0
391	3.27706e-06	3.27706e-06	3.87289e-06	8.97839e-06	1.75583e-05	3.74776e-05	5.51508e-05	4.02621e-05	3.87649e-05	2.06129e-05	7.58537e-07
392	9.71201e-05	9.71201e-05	0.000114778	0.000266087	0.000520365	0.0011107	0.00178123	0.00135427	0.00125304	0.00169767	0.00106837
393	0	0	0	0	0	0	0	0	0	7.73705e-05	0.000223076
394	1.05851e-06	1.05851e-06	1.22565e-06	2.66161e-06	5.31346e-06	1.11523e-05	3.27863e-05	0.00032554	0.000576822	0.000572983	0.00061875
395	5.46673e-05	5.46673e-05	6.05545e-05	0.000111536	0.000230564	0.000544342	0.000668639	0.00055248	0.000832298	0.0017649	0.00163773
396	0	0	0	0	0	0	0	0	0	0	0
397	0	0	0	0	0	0	3.61992e-06	4.76988e-06	3.97268e-06	1.04475e-06	3.64683e-07
398	2.21621e-05	2.21621e-05	2.61916e-05	6.07193e-05	0.000118744	0.00025347	0.000507568	0.000637085	0.000469814	0.000226518	0.00016953
399	0.00125001	0.00125001	0.00147728	0.00342473	0.00669748	0.0142955	0.0296912	0.0553655	0.0878549	0.0645453	0.0603859
400	0.000354333	0.000354333	0.000392492	0.000722936	0.00149443	0.00345199	0.00350385	0.00207781	0.0022565	0.0020694	0.00763789
401	3.17554e-06	3.17554e-06	3.67695e-06	7.98482e-06	1.59404e-05	3.34569e-05	0.000654877	0.00373887	0.00394301	0.0097282	0.0161944
402	7.31794e-05	7.31794e-05	8.10602e-05	0.000149306	0.000308641	0.00071293	0.000735455	0.000688287	0.00123066	0.00159381	0.00379973
403	0.000973965	0.000973965	0.00107885	0.00198715	0.00410779	0.00948859	0.00716057	0.00678804	0.00692725	0.0064171	0.00736244
404	0.00156206	0.00156206	0.00184367	0.00425709	0.0083326	0.0178095	0.045619	0.121605	0.179326	0.148837	0.154337
405	0.000220465	0.000220465	0.000244207	0.000449808	0.000929831	0.00214782	0.00756852	0.018708	0.0135391	0.0124712	0.0125377
406	0.00063463	0.00063463	0.000746917	0.00170955	0.0033565	0.00714639	0.00987462	0.0129417	0.0172489	0.0268199	0.038457
407	0.000106316	0.000106316	0.000123105	0.000267343	0.000533701	0.00112023	0.00129869	0.00372396	0.00509837	0.00838668	0.012183
408	4.52388e-05	4.52388e-05	5.01107e-05	9.22995e-05	0.000190799	0.000440727	0.00225341	0.00285639	0.00382961	0.00527818	0.00538741
409	0.000141939	0.000141939	0.000163015	0.000344283	0.000691151	0.00147432	0.00267045	0.0204187	0.0298147	0.0430242	0.0478705
410	9.70877e-05	9.70877e-05	0.000107543	0.000198085	0.000409476	0.000966737	0.00331652	0.00610998	0.00646958	0.00913665	0.0137066
411	1.57994e-05	1.57994e-05	1.8294e-05	3.97271e-05	7.93088e-05	0.000166459	0.000256225	0.00116392	0.00120806	0.00104727	0.000907817
412	0	0	0	0	0	0	0.000397544	0.00181182	0.0016813	0.00205909	0.000991881
413	0	0	0	0	0	0	0	0	0	0	0
414	0	0	0	0	0	0	0	0	3.75838e-05	0.000286599	0.000708789
415	0	0	0	0	0	0	0.000199366	0.000211879	0.000115315	0.00010507	0.000136835
416	0	0	0	0	0	0	2.84064e-05	9.80019e-05	0.00020281	0.000325846	0.00039902
417	0.000875783	0.000875783	0.00101405	0.00220204	0.00439605	0.00922789	0.0146135	0.0246503	0.0275603	0.0382281	0.052938
419	0	0	0	0	0	0	0	0	0	2.35293e-05	2.28302e-05
420	0.00042921	0.00042921	0.00049698	0.00107924	0.00215452	0.00454678	0.0112418	0.0266043	0.0436902	0.0584489	0.0646062
421	0.00257167	0.00257167	0.00285104	0.00525513	0.00992989	0.0227964	0.0729412	0.1546	0.188144	0.116837	0.0931698
422	0.000846972	0.000846972	0.000942621	0.00176934	0.0036014	0.00889986	0.0225599	0.0436534	0.0324909	0.0166095	0.0132172
423	0	0	0	0	0	0	0	0	0	1.08884e-05	2.00759e-05
424	9.51348e-06	9.51348e-06	1.1343e-05	2.72659e-05	6.93692e-05	0.000249253	0.000385139	0.00179561	0.00397398	0.00639063	0.0105407
425	0	0	0	0	0	0	0	0	0	0	0
426	0	0	0	0	0	0	0	0	0	0	0
427	0	0	0	0	0	0	0.00016603	0.000370608	0.000277576	0.00016844	0.000113296
428	5.83333e-05	5.83333e-05	0.000115119	0.000600721	0.00135549	0.00343583	0.00791364	0.0300037	0.0620327	0.054045	0.0439557
429	0.000197722	0.000197722	0.000893075	0.000932125	0.00134557	0.00254133	0.00703453	0.0257244	0.0847446	0.0938235	0.0831248
430	1.7639e-05	1.7639e-05	2.08461e-05	4.83269e-05	9.45091e-05	0.000201726	0.00104773	0.00153082	0.0100148	0.0150139	0.0263233
431	0	0	0	0	0	0	0	0	0	0	0
432	0	0	0	0	0	0	0	0	0	0	0
433	0	0	0	0	0	0	4.35398e-06	7.44848e-05	0.000159874	0.000183184	0.000224466
434	0	0	0	0	0	0	0	0	0	0	0.000131188
435	0	0	0	0	0	0	0	0	0	0	0
436	0	0	0	0	0	0	0	0	0	0	0
437	0	0	0	0	0	0	0	0	0	0	5.31311e-05
438	0	0	0	0	0	0	0	0	0	0.000427617	0.000788437
439	0	0	0	0	0	0	0.00128109	0.00124373	0.0125965	0.0109165	0.00670098
440	0	0	0	0	0	0	0	0.0248747	0.0164074	0.00832195	0.00576461
441	3.2873e-06	3.2873e-06	3.76313e-06	7.83786e-06	1.45277e-05	2.72476e-05	0.000122894	0.00339716	0.00596825	0.00493987	0.00555475
442	0	0	0	0	0	0	0	0.0006354	0.00271643	0.00266382	0.0032377
443	0	0	0	0	0	0	1.71337e-05	7.65476e-05	0.000139094	8.67084e-05	6.80131e-05
444	0.000190225	0.000190225	0.000375405	0.00195896	0.00442028	0.0112043	0.046213	0.0480835	0.116376	0.152842	0.142322
445	0	0	0	0	0	0	0	0	0	0	0
446	0	0	0	0	0	0	0	0	0.00680459	0.0109605	0.0124712
447	3.14073e-06	3.14073e-06	3.59535e-06	7.4884e-06	1.388e-05	2.60327e-05	0.000156141	0.000707397	0.000626584	0.000990436	0.00209928
448	1.45144e-05	1.45144e-05	1.66153e-05	3.46064e-05	6.41442e-05	0.000120306	0.000485154	0.00158218	0.00256663	0.00231419	0.00475423
449	6.70062e-05	6.70062e-05	0.000132235	0.000690035	0.00155703	0.00394667	0.0102309	0.042249	0.0692958	0.0514679	0.0460228
450	6.62376e-05	6.62376e-05	0.000130718	0.000682119	0.00153917	0.00390139	0.00791074	0.0123807	0.0215137	0.0281356	0.0327485
451	0.00114156	0.00114156	0.00225284	0.0117559	0.0265265	0.0672378	0.128991	0.205737	0.232239	0.131237	0.110732
452	8.5652e-05	8.5652e-05	0.000169032	0.000882051	0.0019903	0.0050449	0.0415588	0.0484538	0.0317483	0.0286009	0.035827
453	3.66419e-06	3.66419e-06	4.19457e-06	8.73647e-06	1.61934e-05	3.03715e-05	6.17646e-05	0.000223621	0.000247428	0.000205809	0.000207054
454	0	0	0	0	0	0	0.0207803	0.0699601	0.107053	0.0834291	0.0625999
455	0.000587013	0.000587013	0.00115846	0.00604511	0.0136405	0.0345751	0.0514529	0.0855134	0.18998	0.18719	0.160807
456	0	0	0	0	0	0	0.000735902	0.000892806	0.00142613	0.00941104	0.0166609
457	0.000905627	0.000905627	0.00178723	0.00932622	0.0210441	0.0533414	0.0690345	0.134868	0.154802	0.115079	0.0873247
458	0.000294144	0.000294144	0.000336721	0.000701324	0.00129993	0.00243808	0.00757291	0.0172107	0.0286029	0.0298346	0.04295
459	0.000400068	0.000400068	0.000449308	0.000872085	0.00163611	0.00427673	0.00579604	0.0032859	0.0130895	0.0313908	0.0509778
460	0.000231018	0.000231018	0.00028478	0.000725512	0.00150507	0.00344966	0.0058977	0.0080352	0.0103279	0.00985721	0.0121804
461	0	0	0	0	0	0	0	0	0	4.85623e-05	8.95387e-05
462	0	0	0	0	0	0	0.0022502	0.00524334	0.00592522	0.00951563	0.0272976
463	0	0	0	0	0	0	0	0	0	0.000771493	0.00142247
464	0.000872876	0.000872876	0.000980307	0.00190273	0.0035697	0.00933105	0.0127665	0.00633097	0.0269293	0.0619167	0.112919
465	0.000197571	0.000197571	0.000389901	0.0020346	0.00459096	0.0116369	0.0336526	0.0723844	0.0851985	0.118149	0.0845412
467	0	0	0	0	0	0	0.000116364	0.0461623	0.0528955	0.027629	0.0213752
468	0	0	0	0	0	0	0	0	0.00110752	0.00462585	0.00448738
469	7.70745e-05	7.70745e-05	0.000152105	0.00079372	0.00179099	0.00453969	0.00654964	0.0086665	0.00955367	0.00489669	0.00407143
470	0	0	0	0	0	0	0	0	0	0	0
471	0.000242108	0.000242108	0.000477415	0.00248964	0.00561814	0.0142443	0.0309228	0.0160086	0.0122206	0.00707441	0.00977119
472	4.31089e-05	4.31089e-05	8.50743e-05	0.000443939	0.00100172	0.00253911	0.00189808	0.000925797	0.0017617	0.00113947	0.000771797
473	0	0	0	0	0	0	0	0	0.0086133	0.0140685	0.00875586
474	0	0.000816599	0.00032259	0.00063178	0.000869527	0.00324231	0.0106261	0.0240249	0.0581843	0.0624694	0.0616962
475	0	0	0.000633983	0.00102747	0.0016427	0.00154683	0.00396833	0.0171984	0.0430569	0.0401784	0.0384831
476	0	0.00716106	0.00774111	0.0114514	0.017719	0.0350281	0.0753505	0.253377	0.329278	0.344445	0.346019
477	0	0.00737585	0.00258005	0.00336781	0.0058177	0.018156	0.0342015	0.0666068	0.102078	0.0951149	0.113252
478	0	0	4.01371e-05	7.99537e-05	0.000200838	0.000739476	0.00633883	0.00727711	0.0241428	0.0333209	0.0373964
479	0	0.00512865	0.017969	0.0228666	0.0444478	0.14485	0.287355	0.482031	0.551065	0.572577	0.667207
480	0.00811586	0.00927371	0.00406908	0.00572205	0.00733407	0.0230848	0.0528681	0.107353	0.179847	0.168267	0.186247
481	0	0	0.00152702	0.00401922	0.00501626	0.0100826	0.0148694	0.0183833	0.0209262	0.0225302	0.0221065
482	0	0	0	0	0	0	0	0	4.36974e-05	0.00037884	0.00141211
483	1.6111e-05	1.6111e-05	1.90403e-05	4.41406e-05	8.63222e-05	0.000184252	0.000435407	0.000331522	0.000212849	0.000526772	0.00112177
484	4.22184e-06	4.22184e-06	4.98944e-06	1.15669e-05	2.26204e-05	4.82825e-05	0.000209664	0.000451049	0.000686934	0.00212795	0.00341898
485	0.000137478	0.000137478	0.000154398	0.00029968	0.000562228	0.00146964	0.00728627	0.0273946	0.0741029	0.137204	0.33151
487	3.69082e-05	3.69082e-05	4.40059e-05	0.00010578	0.000269122	0.000966994	0.00229219	0.00412909	0.0155092	0.0225919	0.0284687
488	6.05587e-05	6.05587e-05	7.22047e-05	0.000173563	0.000441574	0.00158664	0.0040254	0.00733925	0.0195266	0.027411	0.0439857
489	0	0	0	0	0	0	0	0.000801823	0.00173046	0.00201033	0.0022073
490	0	0	0	0	0	0	0	0.00405312	0.0105619	0.0134909	0.0171339
491	2.21076e-05	2.21076e-05	2.82298e-05	8.08346e-05	0.000178335	0.000745028	0.00024853	0.000151749	0.000392001	0.00131936	0.0015276
492	0.00141842	0.00141842	0.001593	0.00309194	0.00580076	0.015163	0.0257256	0.031395	0.0351381	0.0717121	0.134775
493	0	0.000182114	0.00191614	0.00481796	0.00801668	0.0250621	0.0625822	0.11452	0.170655	0.167811	0.179981
494	1.10538e-05	1.10538e-05	1.41149e-05	4.04173e-05	8.91675e-05	0.000372514	0.00181013	0.00367796	0.00576802	0.0116182	0.0210186
495	0	0	0	0	0	0	0.000153849	0.00616484	0.0124827	0.0214402	0.0622152
496	7.54983e-07	7.54983e-07	9.64056e-07	2.76053e-06	6.0902e-06	2.54429e-05	7.51179e-05	0.000875578	0.00470962	0.0100115	0.0164887
497	7.71915e-06	7.71915e-06	9.30836e-06	2.31018e-05	5.72449e-05	0.000211527	0.000412352	0.000673592	0.00168157	0.00178227	0.0028348
498	4.08037e-05	4.08037e-05	5.21032e-05	0.000149195	0.00032915	0.00137508	0.00689835	0.0243072	0.0611765	0.138227	0.212046
499	0	0	0	0	0	0	0	0	0	0.00138957	0.00724547
500	6.73284e-06	6.73284e-06	8.59732e-06	2.4618e-05	5.43116e-05	0.000226897	0.000267861	0.00160591	0.00410282	0.00844349	0.0155054
501	0	0	0	0	0	0	0	0	2.08198e-05	6.25385e-05	6.89172e-05
502	0	0	0	0	0	0	0	0	0	3.32719e-05	5.45277e-05
503	0	0	0	0	0	0	0	6.1598e-05	8.01667e-05	9.10822e-05	0.000141632
504	6.72117e-06	6.72117e-06	7.9432e-06	1.84145e-05	3.60117e-05	7.68657e-05	4.21802e-05	3.17616e-05	0.000150223	0.000110769	0.000277956
505	1.38377e-06	1.38377e-06	1.63536e-06	3.79122e-06	7.41418e-06	1.58253e-05	8.31403e-05	0.000155603	0.000449234	0.000324438	0.000320322
506	1.98076e-06	1.98076e-06	2.3409e-06	5.42683e-06	1.06128e-05	2.26527e-05	2.29139e-05	1.23474e-05	6.41545e-06	1.13013e-05	3.39527e-05
507	0	0	0	0	0	0	2.24939e-05	9.13997e-05	9.03169e-05	9.52075e-05	6.5996e-05
508	0	0	0	0	0	0	0	0	9.59472e-06	3.49787e-05	6.2833e-05
509	0	0	0	0	0	0	6.78671e-08	6.52502e-07	1.41473e-05	4.37021e-05	5.47727e-05
510	3.95363e-07	3.95363e-07	4.67247e-07	1.0832e-06	2.11834e-06	4.52151e-06	1.00176e-05	3.63884e-05	6.56311e-05	3.96314e-05	6.48968e-05
511	1.89359e-05	1.89359e-05	2.23788e-05	5.18801e-05	0.000101458	0.000216558	0.000311859	0.000271425	0.000363055	0.00047245	0.000668155
512	0	0	0	0	0	0	0.000164987	9.68464e-05	0.000106406	6.77957e-05	0.000564963
513	0	0	0	0	0	0	0	7.43969e-05	0.000217193	0.000184165	0.00043563
514	0	0	0	0	0	0	0	0	0	0	0
515	2.77701e-07	2.77701e-07	3.28192e-07	7.60837e-07	1.48791e-06	3.17589e-06	1.48021e-05	3.13398e-05	3.32247e-05	2.6199e-05	2.88394e-05
516	0	0	0	0	0	0	3.04858e-06	2.12507e-05	7.40197e-05	9.4652e-06	9.26213e-06
517	0	0	0	0	0	0	0	0	0	0	0
518	3.24912e-07	3.24912e-07	3.83987e-07	8.90185e-07	1.74086e-06	3.71581e-06	1.29319e-05	4.6111e-05	4.86674e-05	3.24964e-05	5.72191e-05
519	0	0	0	0	0	0	0	0	0	0	0
520	0	0	0	0	0	0	1.1942e-05	9.34006e-06	6.90547e-06	1.07352e-05	6.84311e-05
521	0	0	0	0	0	0	1.12785e-06	1.04174e-05	4.13216e-05	0.000129813	0.000181702
522	3.55302e-06	3.55302e-06	3.93566e-06	7.24913e-06	1.49852e-05	3.46143e-05	2.67209e-05	1.14156e-05	8.44002e-06	3.09485e-06	0
523	0	0	0	0	0	0	8.10136e-05	0.00037236	0.000865989	0.00110612	0.00141754
524	0	0	0	0	0	0	0	0.000198685	0.000222019	0.000350001	0.000659939
525	0	0	0	0	0	0	0	0	0	0	0
526	0	0	0	0	0	0	0.000192724	0.000416147	0.00066681	0.00142794	0.00218204
527	0	0	0	0	0	0	0	0	0	0.000244327	0.000211297
528	0	0	0	0	0	0	0	0	0	0	1.4321e-05
529	3.28643e-07	3.28643e-07	3.88396e-07	9.00407e-07	1.76085e-06	3.75848e-06	1.7845e-05	3.594e-05	4.29115e-05	5.37594e-05	5.45283e-05
530	0	0	0	0	0	0	0	0	0	0	0
531	0	0	0	0	0	0	1.55357e-05	0.000100533	7.69605e-05	2.51476e-05	3.40804e-05
532	0	0	0	0	0	0	0	0	0	0	0
533	0	0	0	0	0	0	9.45829e-05	0.000116751	0.000260557	0.00047825	0.000823878
534	0	0	0	0	0	0	0	0	0	9.36148e-05	0.000121248
535	8.02182e-05	8.02182e-05	8.88571e-05	0.000163667	0.000338328	0.000781504	0.00108954	0.0028268	0.00319706	0.003016	0.00418951
536	8.96972e-05	8.96972e-05	9.93709e-05	0.000183139	0.00037853	0.000874354	0.00173776	0.00100715	0.0011776	0.00157726	0.00210153
537	0	0	0	0	0	0	0	0	0	1.67716e-05	4.59225e-05
538	0	0	0	0	0	0	0	0	0	0	0
539	1.38377e-06	1.38377e-06	1.63536e-06	3.79122e-06	7.41418e-06	1.58253e-05	2.70006e-05	4.14136e-05	1.48515e-05	9.76809e-06	6.42792e-06
540	1.21574e-05	1.21574e-05	1.43678e-05	3.33085e-05	6.51388e-05	0.000139037	0.000169174	0.000100654	8.86802e-05	4.4121e-05	0.000127522
541	2.8901e-05	2.8901e-05	3.41558e-05	7.91823e-05	0.00015485	0.000330523	0.000481623	0.000352288	0.000186294	4.99879e-05	4.3407e-05
542	7.24117e-07	7.24117e-07	8.02098e-07	1.47739e-06	3.05403e-06	7.05451e-06	7.58708e-06	3.64909e-06	9.05968e-05	0.0001723	0.000198657
543	0	0	0	0	0	0	0	0	0	1.77724e-06	3.12065e-06
544	0	0	0	0	0	0	5.54667e-07	3.96992e-06	4.64862e-05	0.000443232	0.00105509
545	1.37106e-05	1.37106e-05	1.51871e-05	2.79733e-05	5.78256e-05	0.000133571	0.00020243	0.000409492	0.000717609	0.00119342	0.00105417
552	0.000384696	0.000384696	0.000426125	0.000784884	0.00162249	0.00374779	0.00596783	0.00370271	0.00289045	0.00262804	0.00450982
553	6.62233e-06	6.62233e-06	7.82639e-06	1.81437e-05	3.54821e-05	7.57354e-05	0.000119804	4.73004e-05	3.40784e-05	2.93462e-05	1.69308e-05
554	0	0	0	0	0	0	0	8.0755e-05	0.000216926	0.00035882	0.000423932
555	0	0	0	0	0	0	1.04049e-06	1.33535e-06	3.65368e-06	9.39807e-06	1.16285e-05
556	0	0	0	0	0	0	0	0	0	0	0
557	0	0	0	0	0	0	1.22257e-06	1.56903e-06	4.11107e-06	1.25211e-05	2.04509e-06
558	0	0	0	0	0	0	0.000346632	0.000933153	0.00177553	0.00253044	0.00294113
559	0.00117374	0.00117374	0.00138714	0.00321577	0.00628882	0.0134233	0.0157972	0.0110516	0.0197308	0.0376514	0.0383407
560	7.78537e-05	7.78537e-05	9.01464e-05	0.000195761	0.000390805	0.000820251	0.00139142	0.00151446	0.0015397	0.0018215	0.00198762
561	1.59666e-05	1.59666e-05	1.76861e-05	3.25763e-05	6.73408e-05	0.000155551	0.00149516	0.00368941	0.00943277	0.0129009	0.0137219
562	6.56279e-06	6.56279e-06	7.59902e-06	1.6502e-05	3.29435e-05	6.91442e-05	0.000136541	0.000137207	0.000130749	0.000193072	0.000132993
563	1.15025e-06	1.15025e-06	1.33187e-06	2.89228e-06	5.77396e-06	1.21188e-05	5.24404e-05	0.00155552	0.00215666	0.00258857	0.00905262
572	0	0	0	0	0	0	0	0	0	0	0
573	0	0	0	0	0	0	9.44405e-06	5.14176e-05	0.000535106	0.0005127	0.00145031

## Sheet: Cons_irri
FPU	1905	1915	1925	1935	1945	1955	1965	1975	1985	1995	2005
2	0	0	0	0	0	0	0	0	0	0	0
3	0	0	0	0	0	0	0	0	0	0	0
4	0	0	0	0	0	0	0	0	0.000391848	0	0
5	0	0	0	0	0	0	0	0	0	0.00097509	0.000573349
6	0	0	0	0	0	0	0	0	0	0	0
7	0	0	0	0	0	0	0	0.00064698	0.00292196	0.0236839	0.000541743
8	0.00101504	0.000669877	0.00121688	0.00257235	0.00691673	0.0152222	0.0314962	0.0496856	0.0576664	0.0747312	0.0425842
9	0.00187746	0.00110888	0.00209169	0.00301792	0.0031092	0.00356795	0.00785281	0.0173424	0.0348698	0.0349006	0.0133164
10	0.00234355	0.00228605	0.00587767	0.00983141	0.0307933	0.0754389	0.164253	0.262735	0.426813	0.459004	0.416105
11	0.0963284	0.0945896	0.0784857	0.0490261	0.023372	0.0106141	0.0133066	0.0145868	0.0161711	0.028751	0.0288412
12	0.0149144	0.014146	0.0296871	0.0501564	0.131258	0.275632	0.586569	1.01042	1.61711	1.98767	1.80111
13	0.0790819	0.074199	0.0907494	0.0631995	0.0632373	0.0628727	0.107631	0.151194	0.208224	0.345614	0.286186
14	0.114269	0.067065	0.0828104	0.113912	0.282583	0.547624	0.894974	1.16569	1.45128	1.45079	0.729448
15	0.0183621	0.0194314	0.0202358	0.0223407	0.0359281	0.0996963	0.174084	0.179392	0.224875	0.169854	0.194715
16	0.0757895	0.0765935	0.10084	0.112043	0.226129	0.724311	2.02095	4.22194	8.2142	8.87344	2.9045
17	6.26355	9.31007	10.5185	10.401	9.99712	11.7454	14.3861	16.4312	17.7003	17.6918	16.8598
18	0.0109323	0.0260897	0.0324596	0.0522884	0.056913	0.0762916	0.125499	0.187265	0.26662	0.349704	0.371619
19	0.000995999	0.00321037	0.00519414	0.00730777	0.0169643	0.055488	0.112559	0.235356	0.434398	0.524981	0.656
20	7.20687	8.16519	8.23891	8.54263	8.97706	10.0208	12.9047	15.6885	16.5465	16.297	17.7159
21	6.717	6.90687	7.34934	5.74119	6.3221	9.268	17.3893	22.9044	25.4684	30.4713	37.0614
22	4.30798	5.87581	7.11157	7.78604	8.70394	9.26499	9.00089	9.09195	8.03826	8.84116	6.80007
23	0.0677592	0.0671289	0.0703251	0.0733494	0.0799018	0.0847774	0.118825	0.193855	0.314315	0.533295	0.451654
24	0	0	0	0	0	0	0	1.43303e-05	0.00130018	0.0218853	0.0218673
25	0.314933	0.307735	0.346175	0.395703	0.444157	0.46538	0.491857	0.493929	0.887425	1.64864	1.07504
26	0.0511814	0.0537102	0.0554324	0.0690677	0.0787009	0.137127	0.198415	0.238694	0.33596	0.421423	0.610361
27	0.000109849	0.033643	0.0556774	0.126296	0.204921	0.220379	0.53407	0.590479	0.817696	1.10377	1.58152
28	0.654174	1.08779	1.15355	1.46996	1.6647	2.02776	2.03694	3.15764	4.4243	5.37601	7.45149
29	0	0	0	0	0.000285935	0.0027858	0.00834637	0.00878356	0.00995028	0.0284163	0.0283923
30	0.0193955	0.0255993	0.0369294	0.0464025	0.0466768	0.0877633	0.132173	0.177238	0.247148	0.300924	0.441498
31	0.000398061	0.000619976	0.000330474	0.00056761	0.000379899	0.000492609	0.000879096	0.00210579	0.00502965	0.00681355	0.0162765
32	1.90135e-05	3.71581e-05	8.66861e-05	0.000162753	0.000313058	0.00159918	0.00518985	0.0175249	0.0245482	0.0430402	0.0702365
33	0.000604359	0.000624221	0.000601181	0.000668216	0.00172846	0.0039308	0.0130803	0.0220457	0.0561222	0.204997	0.305114
34	0.00704259	0.00810991	0.00780197	0.00809697	0.00825362	0.00788417	0.00882422	0.00830959	0.0092317	0.0103564	0.0118009
35	0.000151109	0.000296825	0.000256893	0.000271399	0.000224385	0.000173327	0.000292135	0.000174804	0.000208006	0.000219568	0.000219407
36	0	0	0	0	0	1.20127e-05	0.000106869	0.000169529	0.000188476	0.000199727	0.00019958
37	0.00374518	0.0047405	0.00674324	0.00847396	0.00908232	0.0131462	0.015574	0.0252957	0.028613	0.0326304	0.0332143
38	0	0	5.73718e-05	0.000466565	0.00138789	0.00677168	0.0264645	0.0537119	0.105569	0.152972	0.225184
39	9.31641e-06	9.65627e-06	8.5453e-06	0.00791101	0.0224268	0.0826492	0.163528	0.329359	0.662749	1.25167	1.58895
40	0	0	0	0	0	0	9.4431e-05	0.000157545	0.000178817	0.00112259	0.00112176
41	0.000139308	0.000145064	0.000144138	0.00014987	0.000154024	0.000329662	0.000741267	0.00103967	0.00144593	0.00140813	0.00142128
43	1.67135e-06	1.19378e-05	2.90886e-05	3.77323e-05	0.000136532	0.000440114	0.00131073	0.00310926	0.00353128	0.00846575	0.0183496
45	0.0342711	0.0390738	0.0458606	0.0529456	0.060107	0.0562626	0.066749	0.113187	0.190384	0.282513	0.397752
46	0.107295	0.167629	0.208872	0.25306	0.304888	0.327041	0.457364	0.539584	0.894684	1.0292	1.50645
47	0.392761	0.574565	0.809614	0.727184	0.578876	0.49207	0.336305	0.428635	0.402857	0.543762	0.48868
50	0.168206	0.231571	0.278293	0.399246	0.335041	0.572639	0.428522	0.972698	1.047	1.37328	1.38187
51	0.027678	0.0704928	0.136979	0.13602	0.128136	0.196701	0.463404	0.936881	1.45534	3.16239	4.57709
55	0	0	0	0	0	0	0	0	0	0	0
56	0	0	0	0	0	0	0	0	0	0	0
57	0	0	0	0	0	0	0	0	0	0	0
58	0	0	0	0	0	0	0	0	0	0	0
59	0	0	0	0	0	0	0	0	0	0	0
60	0	0	0	0	0	0	0	0	0	0	0
61	0	0	0	0	0	0	0	0	0	0	0
62	0	0	0	0	0	0	0	0	0	0	0
63	0	0	0	0	0	0	0	0	0	0	0
64	0	0	0	0	0	0	0	0	0	0	0
65	0	0	0	0	0	0	0	0	0	0	0
66	0	0	0	0	0	0	0	0	0	0	0
67	0	0	0	0	0	0	0	0	0	0	0
68	0	0	0	0	0	0	0	0	0	0	0
69	0	0	0	0	0	0	0	0	0	0	0
70	0	0	0	0	0	0	0	0	0	0	0
71	0	0	0	0	0	0	0	0	0	0	0
72	0	0	0	0	0	0	0	0	0	0	0
73	0	0	0	0	0	0	0	0	0	0	0
74	0	0	0	0	0	0	0	0	0	0	0
75	0	0	0	0	0	0	0	0	0	0	0
76	0	0	0	0	0	0	0	0	0	0	0
77	0	0	0	0	0	0	0	0	0	0	0
78	0	0	0	0	0	0	0	0	0	0	0
79	0	0	0	0	0	0	0	0	0	0	0
80	0	0	0	0	0	0	0	0	0	0	0
81	0	0	0	0	0	0	0	0	0	0	0
82	0	0	0	0	0	0	0	0	0	0	0
83	0	0	0	0	0	0	0	0	0	0	0
84	0	0	0	0	0	0	0	0	0	0	0
85	0	0	0	0	0	0	0	0	0	0	0
86	0	0	0	0	0	0	0	0	0	0	0
87	0	0	0	0	0	0	0	0	0	0	0
88	0	0	0	0	0	0	0	0	0	0	0
89	0	0	0	0	0	0	0	0	0	0	0
90	0	0	0	0	0	0	0	0	0	0	0
91	0	0	0	0	0	0	0	0	0	0	0
92	0	0	0	0	0	0	0	0	0	0	0
93	0	0	0	0	0	0	0	0	0	0	0
94	0	0	0	0	0	0	0	2.66974e-05	0.000169162	0	0
95	0.00723195	0.00693203	0.0043477	0.00303202	0.000959678	0.000294236	0.0113943	0.0418226	0.0598053	0.0965631	0.0806114
96	0.0252586	0.0196458	0.0116611	0.00965126	0.00782179	0.0113502	0.0207098	0.048805	0.0760575	0.109362	0.101653
97	0	0	0	0	0	0	0	0	0	0	0
98	0.00236761	0.00201572	0.000906374	0.000537474	0.000129823	6.71546e-05	0.000609706	0.00290307	0.00480394	0.00595271	0.00744919
99	7.63249e-05	7.11673e-05	8.43575e-05	0.00017485	0.000448404	0.000830243	0.00301619	0.00841535	0.00942113	0.0277416	0.00392872
100	0	0	0	0	0	0	0	0	0	0	0
101	0.00175539	0.0016854	0.00102809	0.000733078	0.00024396	3.51378e-05	0.00214491	0.0126428	0.0190793	0.0475096	0.0134484
102	0.0139779	0.0139437	0.0122687	0.0122636	0.0197467	0.0339526	0.0612701	0.256532	0.492509	0.600877	0.559594
103	0.108085	0.0805677	0.0533217	0.031835	0.0171863	0.0190585	0.0333384	0.0604321	0.103146	0.160202	0.215919
104	0	0	0	0	0	0	0	0	0	0	0
105	0	0	0	0	0	0	0	0	0	0	0
106	0	0	0	0	0	0	2.25846e-05	0.000262729	0.00196756	0.00258175	0.00123379
107	7.12388e-05	0.0015816	0.00162554	0.000718617	0.000160022	3.22361e-05	0.026899	0.0923021	0.187887	0.00792797	0.0164875
108	0.00104575	0.00113047	0.00156492	0.00264466	0.00707305	0.0174782	0.0430436	0.0655154	0.0774038	0.0670109	0.0378426
109	0.058457	0.0424964	0.0460509	0.04323	0.0475361	0.0524353	0.0808781	0.135233	0.180651	0.135252	0.18239
110	0.00404502	0.00283724	0.00094776	0.000502171	0	0	0	1.20304e-05	5.51068e-05	0	0.00123871
111	0.0216159	0.0205633	0.0240273	0.0243051	0.0307579	0.0358695	0.0383058	0.0574082	0.0764323	0.0675977	0.0323399
112	0.0531545	0.0357333	0.0278902	0.0150924	0.0295766	0.0710254	0.125992	0.148435	0.195383	0.321948	0.283505
113	0.003272	0.00245877	0.00243792	0.00253254	0.00238623	0.00229907	0.00231604	0.0055233	0.00726668	0.0149636	0.00348666
114	0.149323	0.120499	0.12555	0.098934	0.108197	0.147228	0.171854	0.250158	0.3286	0.279863	0.33112
115	0.0836626	0.0765381	0.0621464	0.048705	0.0316811	0.0785013	0.22235	0.291591	0.391334	0.260639	0.160553
116	0.000121606	2.76854e-07	3.04676e-07	3.15086e-07	3.17098e-07	2.99604e-07	3.17396e-07	3.15477e-07	3.35452e-07	3.5495e-07	0
117	0	0	0	0	0	0	0	0.000448731	0.00263034	0	0
118	0.101774	0.115414	0.104608	0.0870924	0.112185	0.154914	0.320132	0.682125	1.22533	0.460412	0.484677
119	0.00378974	0.00353357	0.00340492	0.00351858	0.00371708	0.00393655	0.00741022	0.0227909	0.0507055	0.0568637	0.0524156
120	0	0	0	0	0	0	0	0	0	0	0
121	0.0401883	0.0561696	0.0584578	0.0741403	0.0824129	0.074485	0.113233	0.201909	0.329711	0.718185	0.901798
122	0.559354	0.592021	0.636716	0.817913	1.0253	1.3776	1.46508	1.83956	2.0051	2.31031	0.273283
123	0.363014	0.317022	0.274124	0.211063	0.193481	0.170238	0.18393	0.243274	0.320136	0.323684	0.342694
124	0.0661614	0.0610063	0.0610426	0.0830464	0.186288	0.349243	0.408784	0.57361	0.733962	0.773288	0.269852
125	0	0	0	0	0	0	0	0	0	0	0
126	0.0539992	0.0377885	0.0586704	0.0754414	0.0884794	0.10867	0.18242	0.255362	0.355684	0.413775	0.334202
127	0.0586492	0.06701	0.0775952	0.0811574	0.0955481	0.122689	0.224995	0.338509	0.379461	0.426239	0.519376
128	0	0	0	0	0	0	0	0	0	0	0
129	0	0	0	0	0	0	0	0	0	0	0
130	0	0	0	0	0	0	0	0	0	0	0
131	0	0	0	0	0.0040631	0.0360534	0.138927	0.310913	0.391478	0.105921	0.0264343
132	0.280767	0.304779	0.376324	0.416868	0.561442	0.655325	0.923018	1.30705	1.49068	1.83014	2.06654
133	0	0	0	0	0	0	0	0	0	0	0
134	0.0147496	0.017629	0.0367847	0.0574977	0.150152	0.299848	0.576177	1.07749	1.61563	1.92717	1.83091
135	0	0	0	0	0	0	0	0	0	0	0
136	0.269384	0.347398	0.405435	0.431593	0.52483	0.479763	0.598314	0.714896	0.810062	1.11638	1.04027
137	0.289661	0.387858	0.46891	0.514048	0.617252	0.58619	0.818183	1.24366	2.43852	3.85222	4.04682
138	0	0	0	0	0	0	0	0	0	0	0
139	0.0927373	0.112677	0.144753	0.173502	0.180443	0.19499	0.209961	0.20562	0.20994	0.283738	0.274372
140	2.55241	2.91609	3.12389	3.24739	4.09304	4.54321	4.95646	5.50304	5.62617	5.58669	5.6687
141	0.121534	0.267557	0.384593	0.368747	0.290481	0.25085	0.295728	0.345949	0.367643	0.36258	0.406537
142	0.109946	0.105223	0.102302	0.117867	0.149374	0.172717	0.168871	0.187319	0.18589	0.166601	0.0862819
143	0.00905264	0.00868317	0.00907277	0.0087304	0.00913729	0.00869562	0.0128085	0.0331966	0.0854046	0.156413	0.171818
144	0.00386779	0.00434774	0.00592624	0.00584661	0.00900812	0.0117534	0.016491	0.0401855	0.0528878	0.122752	0.175699
145	0.0213918	0.0521855	0.137138	0.160371	0.163832	0.162358	0.158095	0.291352	0.334287	0.324454	0.328751
146	0.572619	0.411283	0.442101	0.58577	1.14977	1.84385	2.4027	3.19084	3.73292	3.20938	2.23799
147	1.08141	1.34769	1.49606	1.61191	1.88973	2.34153	4.06661	6.31494	7.69745	9.02478	12.1005
148	0	0	0	4.97797e-05	0.000781443	0.04359	0.119179	0.161214	0.121208	0.288193	0.562357
149	0.0905916	0.0899836	0.0975172	0.100178	0.224942	0.820291	1.68891	2.03908	3.11617	2.19974	1.13611
150	0.636925	0.699588	0.776456	0.769144	1.10467	1.30952	1.364	1.58175	1.78774	2.3846	4.10039
151	1.94018	2.30219	2.25295	2.31327	2.51068	2.74718	3.57838	3.3631	4.07712	4.57553	4.93104
152	0.16721	0.187997	0.214273	0.22368	0.265015	0.236537	0.265599	0.431446	0.69422	0.839678	1.09085
153	0.0309184	0.0348355	0.0381176	0.0397196	0.0436	0.0616194	0.0840102	0.0922134	0.105508	0.108814	0.118136
154	0.000182798	0.000182982	0.00018332	0.000173799	0.000455132	0.000693266	0.000689916	0.000680013	0.000698278	0.000583682	0.000583919
155	0	0	0	0	0	0.00146778	0.0029014	0.0027399	0.00317631	0.0160015	0.0251865
156	0.000295102	0.000703048	0.00110929	0.00132149	0.00161198	0.00402266	0.00747341	0.00831722	0.0090708	0.0103097	0.0114436
157	0.386424	0.407129	0.446521	0.47019	0.618964	1.06886	1.8928	3.23824	4.67826	7.99283	10.8053
158	3.57484	3.28799	3.71903	5.02923	6.49232	7.18531	7.689	8.33113	8.95157	10.4033	10.311
159	2.67064	3.38582	3.6843	3.664	3.28313	3.3155	3.83188	4.74503	4.74111	4.50717	4.42289
160	0.525852	0.574605	0.63653	0.685089	0.743264	0.785678	1.11475	1.6588	2.56342	3.17935	4.053
161	0.729684	0.767612	0.776648	0.712241	0.647276	1.24444	1.9671	1.99791	2.15664	2.41322	3.90024
162	0.425097	0.418014	0.487868	0.497336	0.562231	0.657736	0.635994	1.09518	1.67852	1.96488	1.92911
163	0.00652616	0.00628024	0.00797649	0.00780659	0.00907	0.0143293	0.0208958	0.0271149	0.0309453	0.0342412	0.0574244
164	0.00241671	0.00360188	0.00832293	0.0175704	0.0545941	0.148437	0.250218	0.286235	0.369769	0.431476	0.528164
165	4.616	5.50135	5.79114	6.44642	6.97522	8.30727	11.1464	11.7935	14.0676	14.2319	17.8499
166	0.886106	0.751483	0.437535	0.402749	0.597768	0.766058	0.773919	0.66762	0.789824	0.104813	0.140845
167	3.33599	3.8703	4.86821	5.13023	6.43205	5.64919	7.33735	8.82358	10.9964	11.5245	12.5754
168	2.99954	3.39354	4.93281	5.78726	6.22846	8.40578	16.1778	21.8106	24.0874	26.4141	28.1914
169	0.54374	0.713226	0.928327	1.12308	1.36979	2.3131	3.93146	4.90272	6.54376	6.74526	8.20941
170	1.35759	1.48943	1.61006	1.78259	1.92996	2.68213	4.19716	5.80563	8.5248	9.86773	11.5661
171	0.0630148	0.0705655	0.0850104	0.0945889	0.103475	0.130405	0.169648	0.176817	0.196246	0.257518	0.297744
172	1.07671	1.42266	1.7807	2.24646	3.23499	3.84061	5.2716	7.02063	9.71415	11.1534	13.1663
173	0.0332884	0.0329	0.0410791	0.051045	0.0651644	0.103474	0.156074	0.182881	0.181077	0.205153	0.420285
174	0.724925	0.77349	0.837404	0.937132	0.996165	1.06687	1.04551	1.01424	1.44311	2.20307	2.83547
175	0.0306387	0.0388126	0.0486534	0.0560656	0.0687065	0.108746	0.166149	0.241188	0.288062	0.306735	0.329888
176	0.263605	0.281526	0.337879	0.423532	0.686378	1.07065	1.26199	1.38775	1.903	3.14057	4.07513
177	0.813959	0.840412	0.958948	1.11472	1.24017	1.50985	1.82548	2.01104	2.35208	2.28132	2.15199
178	0	0	0	0	0	0	0	0	0.0286399	0.0325313	0.0188514
179	0.0200015	0.0231639	0.0333148	0.0381096	0.0511872	0.103487	0.176101	0.229028	0.292499	0.226033	0.207352
180	10.1146	16.6037	22.274	24.0091	28.9409	30.7526	30.3073	33.5639	34.5641	32.8441	29.8656
181	0.525701	0.54563	0.515884	0.539588	0.529057	0.532572	0.779663	1.11968	1.62001	2.07022	2.52415
182	0.0390555	0.0479154	0.0593915	0.0677967	0.0800055	0.128292	0.182548	0.189051	0.217019	0.158702	0.155123
183	0.0383178	0.0494607	0.0684968	0.0780518	0.105128	0.211582	0.352547	0.408954	0.552738	0.483018	0.480323
184	3.43954	3.80936	4.312	4.65711	3.48693	4.48668	7.79227	10.9582	13.3562	14.8536	15.3353
185	3.32575	4.11698	4.48701	4.5816	4.62936	4.62059	4.70422	4.4224	4.96542	4.96561	4.65993
186	0.0315188	0.0482483	0.0596254	0.075007	0.101285	0.0876758	0.091822	0.127837	0.195497	0.243071	0.352831
187	0.133592	0.155014	0.184034	0.227499	0.325196	0.545371	0.771271	0.839457	1.08418	1.55592	1.54061
188	1.64704	1.92044	2.23094	3.25711	5.35631	7.31327	8.94169	9.00464	9.72048	12.9052	12.8516
189	0.199867	0.29312	0.358379	0.384703	0.473538	0.528162	0.646872	0.767379	1.49869	2.09798	2.10046
190	0.00435122	0.00592051	0.00621499	0.00573304	0.00872898	0.0162522	0.0271106	0.0378072	0.0499338	0.106803	0.13165
191	0.237625	0.642584	0.868651	1.26426	3.57249	7.47619	8.76413	9.07402	8.27146	10.0989	10.6544
192	0.0682471	0.065663	0.0573518	0.0752465	0.0695996	0.0818814	0.0591651	0.0985543	0.165157	0.00633909	0.00333444
193	0.0109823	0.00950095	0.0115455	0.0114342	0.0158489	0.00808448	0.010966	0.0192913	0.0185213	0.0239104	0.0240285
194	0.00334331	0.00380569	0.00410559	0.00541408	0.00459295	0.00701402	0.0069212	0.00867215	0.0168637	0.0135031	0.00726182
195	0.168067	0.194937	0.189343	0.200316	0.194105	0.230183	0.226323	0.322419	0.352557	0.159428	0.146536
196	2.98417	3.81336	4.37942	4.97104	5.71648	5.67955	6.40409	7.81212	11.2569	10.8942	12.25
197	2.44972	2.80342	3.30187	3.32977	3.64254	4.77746	5.93206	5.85371	5.19371	5.49438	6.9204
198	0.00119807	0.00146584	0.00150587	0.00210746	0.00230168	0.00343197	0.00320503	0.0034218	0.00635748	0.00533235	0.00208198
199	0	0	0	0	0	0	0	0	0.000347528	0.0015448	0.000253345
200	0	0	0	0	0	0.000137637	0.000382104	0.000453549	0.000891727	0.00198128	0.0594688
201	0.0116942	0.0151866	0.0164612	0.0186489	0.00859677	0	0	0.00908165	0.0279582	0.014411	0.0305995
202	6.54638	6.20472	6.02927	6.54523	5.40789	5.67379	7.01229	6.67794	6.42693	6.79282	6.65445
203	2.90642	3.94428	4.62709	6.05616	6.30774	6.75459	7.46527	8.25311	7.53233	7.40511	7.64997
204	0	0	0	0	0	0	0	0.000257702	0.000855283	0.000744307	0.000738257
205	8.13805	11.6721	14.7405	18.3043	21.9485	25.0303	29.7728	33.8245	37.6377	38.4893	46.4769
206	1.18492	1.362	1.58745	1.8207	1.49289	1.24489	2.18096	4.19085	5.27603	7.79534	5.42515
207	0.0669041	0.069204	0.0652514	0.071051	0.149744	0.378667	0.781107	1.62615	2.30099	2.4968	2.88454
208	0	0	0	0	0	0	0	0.000226326	0.000355972	0.000183267	0.000181777
209	0.00362017	0.00350127	0.0042252	0.00293274	0.00593544	0.00563753	0.00908482	0.0198994	0.0396966	0.0825833	0.085225
210	0	0	0	0	0	0	0	4.72803e-05	0.000175191	0.000224259	0.000222436
211	0	0	0	0	0	0	0	0.000161891	0.000284342	0.000260829	0.000258709
212	0.0451657	0.0909648	0.0942871	0.153499	0.172086	0.197178	0.28053	0.349321	0.444975	0.639574	1.52031
213	0	0	0	0	0	0	0	4.5858e-05	0.000135512	0.000397949	0.000403584
214	0	0	0	0	0	0	0	0	0	0	0
215	1.0061	1.19551	1.74132	2.52803	4.29509	6.05491	6.14977	8.07926	8.56282	10.3311	10.9171
216	0	0	0	0	0	0	0	0	0	0	0
217	13.6112	17.0949	16.0265	23.5213	21.3545	26.0284	33.3854	41.4957	52.5045	56.2798	63.7992
218	2.09049	3.96884	3.85791	2.53107	5.32607	5.16112	5.07014	7.13469	8.6631	7.57303	11.1144
219	0.680985	0.965053	1.04264	1.37269	1.49724	1.64688	1.96672	1.89851	1.84492	1.93862	1.83224
220	0	0	0	0	0	0	0	0	0	0	0
221	6.92727	6.53326	6.17642	5.84672	4.80392	5.53346	6.79218	6.77844	6.93527	7.15013	8.31597
222	0	0	0	0	0	0	0	0	0	0.000112897	0.000111979
223	0	0	0	0	0	0	0	0	0	0	0
224	1.75603	1.92016	2.34794	2.76083	2.68869	3.25676	5.12587	8.51122	11.3431	15.6002	18.053
225	0.304789	0.346827	0.365826	0.466951	0.516787	0.638528	0.882134	0.956438	1.56996	2.27133	4.92975
226	0	0	0	0	0	0	0	0	0	0	0
227	0.0925727	0.187849	0.252848	0.319612	0.414588	0.484375	0.655061	1.03172	1.7145	2.28036	2.29282
228	1.64665	1.94611	2.23541	2.99893	3.06794	3.6557	5.20193	6.29394	9.30028	15.7349	17.3019
229	0.0411879	0.0584805	0.0684542	0.0720795	0.0899923	0.187401	0.474989	0.889564	1.35718	1.46927	1.4685
230	0	0	0	0	0	0.000241896	0.0010432	0.0013792	0.00690384	0	0.192661
231	1.52011	2.55433	2.95067	2.90459	4.09431	3.48085	4.59777	5.00239	9.22078	10.6048	8.16461
232	0.0138167	0.0189008	0.0226096	0.0298967	0.0351558	0.0362149	0.0527916	0.0595589	0.150612	0.312787	0.581165
233	0.0632892	0.0616584	0.0694849	0.087195	0.0990021	0.102537	0.0981855	0.105579	0.205917	0.438885	0.356966
234	3.83918	3.71413	3.58027	3.89388	3.51216	4.89774	6.43255	7.0271	7.8055	8.49868	10.7081
235	0	3.99999e-05	0.00898631	0.010298	0.00247773	0.00551894	0.012824	0.0317735	0.125218	0.12473	0.17329
236	0.0129507	0.0107621	0.0118244	0.0241774	0.022294	0.0385417	0.02036	0.0489658	0.0520263	0.030484	0.0301719
237	0.0172248	0.0242469	0.0248348	0.0214019	0.0411744	0.056153	0.0601598	0.0504071	0.0492838	0.0343546	0.0551834
238	0	0	0	0	0	0	0	0	0	0	0
239	0	0	0	0	0	0	0	0	0	0	0
240	0.0275319	0.0357625	0.0427329	0.0493697	0.0632353	0.105954	0.179354	0.274871	0.409069	0.674944	1.29659
241	1.58676	1.95107	2.74941	3.42651	2.99953	3.09448	4.03745	4.76586	6.38283	7.40125	7.94733
242	0.0196747	0.0309993	0.0515369	0.0920998	0.263104	0.457546	0.621681	0.668099	0.798491	1.00884	1.06914
243	1.90713e-05	1.82687e-05	1.54335e-05	3.55327e-05	3.55298e-05	3.54849e-05	1.47076e-05	1.91368e-05	3.13802e-05	4.10495e-05	4.10161e-05
244	0	0	0	0	0	0	4.20195e-05	0.000370945	0.000485927	0.000268254	0.000268036
245	0	0	0	0	0	0	3.50646e-05	0.00240785	0.0049753	0.00486991	0.0048822
246	0	0	0	0	0	0	0.000102042	0.000569419	0.000887557	0.000895559	0.000895756
247	0	0	0	0	0	0	0	0	0	0	0.000184505
248	0	0	0	0	0	0	0	0	0	0	0
249	0	0	0	0	0	0	9.11389e-05	0.00259342	0.00495699	0.00503919	0.00503881
250	0.000319416	0.000394927	0.000594106	0.000727168	0.00379362	0.014603	0.024586	0.0462469	0.0488871	0.037033	0.0358655
251	0.119121	0.138941	0.124931	0.139136	0.121527	0.131297	0.17534	0.229557	0.275482	0.362849	0.356969
252	2.4443	3.00269	2.88864	3.03822	2.9205	3.39294	4.09274	3.85101	5.22754	6.46512	6.49458
253	0.314515	0.707736	1.06868	1.53077	1.79135	2.17626	2.33272	3.62875	8.53956	11.9763	10.7494
254	6.58298	8.50221	8.47658	10.5206	8.682	8.44205	11.8497	11.3033	13.8493	16.6514	22.0538
255	0.950467	1.06555	1.28163	1.45623	1.51914	1.51365	1.77535	2.24157	2.77156	3.97219	5.04983
256	0.00204757	0.0030282	0.00920933	0.00369713	0.00215768	0.002987	0.00490467	0.0157256	0.0268858	0.027524	0.0490446
257	0	0	0	0	0	0.000465968	0.00205512	0.00326089	0.00321543	0.00288078	0.00926286
258	0	0	0	0	0	0	0.0011702	0.00436881	0.00625046	0.00437232	0.00437329
259	0.0130081	0.0154123	0.0181979	0.0259604	0.0427472	0.075306	0.11404	0.150308	0.221867	0.405565	0.597879
260	0.104046	0.119002	0.131431	0.141166	0.0852416	0.054119	0.098223	0.238436	0.305707	0.346684	0.530882
261	0.00170657	0.00211397	0.000488691	0.00070965	0.00223355	0.00213665	0.00117683	0.00637947	0.00556496	0.0109081	0.0141943
262	0.000538887	0.000585557	0.00058772	0.000645019	0.000684043	0.000627188	0.000638913	0.000451659	0.000597112	0.000119882	0.000824513
263	0.0625118	0.0750528	0.0899865	0.109819	0.226605	0.47496	0.689588	0.805999	0.826734	0.881721	0.83269
264	0	0	0	0	0	0	0.000294894	0.000851573	0.000662975	0.00122287	0.00122188
265	0	0	0	0	0	0.000857202	0.000777232	0.000847243	0.00460806	0.00536522	0.00536084
266	13.2956	15.4688	15.537	19.8426	17.4768	17.5484	21.8687	24.4738	30.5776	37.4779	48.5593
267	0.037717	0.0327926	0.0358821	0.0428014	0.044356	0.0428409	0.0527821	0.0643013	0.0693686	0.0523027	0.085265
268	0.731048	0.862934	0.988074	1.07237	1.15366	1.28545	1.50654	1.79321	2.01001	3.03642	4.21816
269	0	0	0	0	0	0	0	0	0	0	0
270	0	0	0	0	0	0	0	0	0	0.000177538	0.000194246
271	0.00939728	0.0117216	0.0112156	0.00807513	0.00851158	0.00886283	0.00947219	0.0096845	0.00928908	0.0113025	0.019081
272	0	0	0	0	0	0	0	0	0	0	0
273	0.000111775	0.000133751	0.000155651	0.000181102	0.000223539	0.000393627	0.00112642	0.00430604	0.0159384	0.0221786	0.0215789
274	0	0	0	0	0	0	0	0	0	0	0
275	0	0	0	0	0	0	0	0	0	0	0
276	0	0	0	0	0	0	0	0	0	0.00144109	0.00132062
277	0	0	0	0	0	0	0	0	0	0	0
278	0	0	0	0	0	0	0	0	0	0	0.00757068
279	0.0726877	0.245612	0.726097	0.742293	1.13143	1.30434	1.5809	2.07736	3.33138	3.97332	4.31189
280	0	0	0	0	1.42967e-06	8.15014e-06	8.45098e-06	0.000193063	0.000420609	0.000474707	0.000585133
281	0	0	0	0	0	0.00321891	0.00588925	0.00606112	0.00607055	0.00568155	0.00573665
282	5.0549	6.16129	6.4059	6.23721	6.11828	7.04197	7.37084	8.12773	8.97938	9.23678	10.9696
283	0.0198157	0.12294	0.262505	0.28761	0.332918	0.488561	0.874153	0.764868	1.01691	0.765463	0.771913
284	0.329052	0.376071	0.423091	0.486959	0.547102	0.585025	0.692068	0.780603	1.04202	0.996701	1.40988
285	0	0	0	0	0	0	0	0	0	0	0
286	0	0	0	0	0	0	0	0	0	0	0
287	9.42503	11.3871	11.8643	12.2244	10.3195	9.99717	10.6206	11.7363	11.4915	13.7864	15.8621
288	0.00872163	0.0164694	0.024742	0.0349735	0.0338755	0.0502289	0.0584751	0.0917184	0.163742	0.349223	0.429534
289	0.130811	0.199877	0.270171	0.318433	0.356137	0.422355	0.543615	0.847883	2.15874	2.74314	4.66126
290	0.00380895	0.00513928	0.00606521	0.00783158	0.0102866	0.0104888	0.0144701	0.0280968	0.0314626	0.0329901	0.0347963
291	0.352707	0.502474	0.536806	0.627741	0.74986	0.931884	1.17573	1.43062	2.06425	2.92717	3.24903
292	5.98704	6.74764	7.58975	7.38233	7.53978	9.06573	10.1185	10.2194	9.46589	10.0105	11.6806
293	0.0788305	0.106293	0.140334	0.158834	0.202183	0.293505	0.408543	0.497798	0.670005	0.740036	0.845226
294	0.000933745	0.00232783	0.00408849	0.00575188	0.00831781	0.0149552	0.0243561	0.0281641	0.0372923	0.0381942	0.0407683
295	0.0470092	0.0582515	0.0713122	0.0669477	0.0813438	0.0973769	0.186763	0.277546	0.350978	0.374001	0.460431
296	0.00112017	0.00107468	0.00119869	0.00106689	0.00107871	0.0010021	0.00407436	0.0147211	0.0329866	0.034103	0.0351879
297	0	0	0	0	0	0	0	0	0	0	0.00175282
298	0	0	0	0	0	0.00076366	0.000871089	0.00252929	0.00434969	0.00444443	0.00515891
299	0.651437	0.837507	1.08379	1.34069	1.52481	1.78328	2.10137	2.74359	2.91047	3.28737	3.39593
300	0.0088553	0.0450945	0.113224	0.199181	0.248523	0.382173	0.437768	0.668293	1.24129	1.60543	2.00832
301	0.22354	0.42721	0.554369	0.750355	1.00383	1.43621	1.98897	2.66524	3.91247	4.13714	4.66859
302	0.00141255	0.00165308	0.00178165	0.00320256	0.00328918	0.00355683	0.00595567	0.0179047	0.0233019	0.0489829	0.049131
303	0.00133578	0.000898604	0.00107455	0.00119051	0.00102907	0.0010379	0.000766486	0.00139178	0.00661912	0.00761768	0.00808751
304	0.00534106	0.00643047	0.00816785	0.00901202	0.00964772	0.0164034	0.0219148	0.0376496	0.0628929	0.0998242	0.131929
305	0	0	0	0	0	0	0.000192654	0.000592678	0.000231555	0.000311514	0.000311582
306	2.04847e-05	2.48719e-05	6.42004e-05	6.22955e-05	0.000105863	0.000149319	0.000304614	0.00105289	0.00164442	0.00206166	0.00206448
307	0.000133356	0.000190448	0.000200991	0.000278054	0.000378309	0.000362664	0.000373965	0.000254086	0.000301527	0.000286789	0.000631477
308	0.000147731	0.000109628	9.68412e-05	0.000107428	0.000302844	0.000247302	0.000114409	0.00026174	0.000114236	0.000186714	0.000367945
309	0	0	0	0	0	0	0	0	0	0	0
310	0.00400853	0.00591936	0.0069889	0.00915803	0.0125843	0.012894	0.0220119	0.0279828	0.0393005	0.0366683	0.03768
311	0	0	0	0	0	0	0	0	0	0	0.000709085
312	0	5.79592e-06	0.00015911	0.000468555	0.000732081	0.000887597	0.00108479	0.000901969	0.00100743	0.000141206	0.0032043
313	0	0	0	0	0	0	0	0	0	0	0.00072719
314	0	0	0	0	0	0	0	0	0	0	0
315	0.0241367	0.0273155	0.0305792	0.0344961	0.0384805	0.0434051	0.0486471	0.0705636	0.258876	0.267637	0.2667
316	0	0	1.2956e-05	0.000130804	0.00030623	0.000496762	0.000578885	0.000578919	0.000556547	0.00135009	0.00461413
317	0	0	0	0	0	1.6168e-06	1.61278e-06	0	5.56401e-06	5.07616e-05	9.39305e-05
318	0	0	0	0	0	0	4.73075e-05	0.000454112	0.00293895	0.00313827	0.00339235
319	0.0384156	0.0733626	0.0964564	0.0952368	0.106393	0.123562	0.186712	0.213244	0.304243	0.299042	0.304643
320	0.00418004	0.00526859	0.00653517	0.00662402	0.00876593	0.010349	0.0122353	0.0174722	0.017808	0.0204976	0.0242372
321	0	0	0	0	0	7.82315e-05	0.000483291	0.00118988	0.00630478	0.00481065	0.00108447
322	0	0	0	0	0	0	0	0	0	0	0
323	0.254323	0.290884	0.324341	0.329089	0.371057	0.412633	0.492392	0.590515	0.93814	1.20073	1.26204
324	0.0154821	0.0198388	0.0362759	0.0430659	0.0615993	0.071368	0.0782509	0.0830361	0.0804652	0.0791294	0.121657
325	0.211341	0.253896	0.310997	0.320118	0.352012	0.406004	0.463484	0.508313	0.579014	0.640175	0.637279
326	0.0160382	0.0153285	0.0167982	0.0238567	0.0579445	0.189183	0.275998	0.327737	0.404147	0.700386	0.699344
327	0.00265303	0.00175794	0.00166467	0.00179207	0.00270735	0.00219672	0.00260016	0.00230981	0.00379857	0.00296322	0.00228404
328	0	0	0	0	0	0	0	0	0	0	0.000356107
329	0	0	0	0	0	0	0	0	4.83081e-06	3.73485e-05	0.00059472
330	0	0	0	0	0	0	0	0	0	0.000734824	0.0049122
331	0	0	0	0	0	0	0	0	0	0.00190506	0.00666624
332	0	0	0	0	0	0	0	0	0	0	0
333	0	3.86765e-05	0.000246509	0.000422508	0.000751017	0.000994362	0.00112001	0.0011351	0.00118982	0.00216156	0.00543459
334	0	0	0	0	0	0	0	0	0	0	0
335	0	0	0	0	0	0	0	0	0	0	0
336	0	0	3.21819e-05	0.000166065	0.000423014	0.000660709	0.000737935	0.000771714	0.000787541	0.00161952	0.0075702
337	0	0	0	0	0	0	0	0	0	0.0104274	0.0313945
338	0.016594	0.0246169	0.025654	0.140358	0.37768	0.679182	0.911643	0.863381	1.35385	1.3207	1.29326
339	0	0	0	0	0	0.000929059	0.00157047	0.0016302	0.00252412	0.0017964	0.0017965
340	0	0	0	0	0	0	0	0	0	0.0220624	0.105054
341	0.0255222	0.0326816	0.0368294	0.0439495	0.0553943	0.0624493	0.0816097	0.118613	0.188672	0.253625	0.346871
342	0.0163651	0.0318996	0.0672776	0.134963	0.213567	0.301881	0.411881	0.427232	0.413211	0.409463	0.972118
343	0	0	0	0	0	1.73464e-05	0.000177481	0.000551193	0.00204465	0.00305733	0.0117534
344	0.00566896	0.00665142	0.00849638	0.0100091	0.00753302	0.00876156	0.00876846	0.00961615	0.0122537	0.013542	0.0135365
345	0	0	0	0	0	0	0	0	0	0	0
346	0	0	0	0	0	0	0	0	0	0	0.000509878
347	0.378957	0.523199	0.803198	1.01696	1.44498	1.82212	2.18798	2.12499	2.22287	3.61412	5.77271
348	0.00286463	0.00296955	0.00497514	0.00494196	0.00669346	0.00675198	0.0102018	0.00875609	0.00927745	0.00665283	0.0124762
349	0	0	0	0	0	0	0	0	0	0	0.00139053
350	0.510607	0.568518	0.76892	0.882138	1.07668	1.17974	1.38617	1.36797	1.42639	0.970016	1.74771
351	0.00724422	0.00734879	0.00811204	0.00873818	0.00788695	0.00756277	0.0085162	0.0096539	0.0093032	0.0069324	0.00746822
352	0	0	0	0	0	0	0	0	0	0	0.0148384
353	0	0	0	0	0	0	0	0	0	0	0
354	0	0	0	0	0	0	0	0	0	0	0.00108331
355	0	0	0	0	0	0	0	0	0	0	0
356	0	0	0	0	0	0	0	0	0	0	0.00333746
357	0	0	0	0	0	0	0	0	0	0.00106042	0.0153353
358	0	0	0	0	0	0	0	0	0	0	0
359	0	0	0	0	0	0	0	0	0	0	0
360	0	0	0	0	0	0	0	0	0	0	0
361	0.000833158	0.000820918	0.000807864	0.000806456	0.000811645	0.000790214	0.00161863	0.00255772	0.00453999	0.00514644	0.00797462
362	0	0	0	0	0	0	0	0	0	0.00476213	0.0338297
363	0	0	0	0	0	0	0	0	0	0	0
364	0.0428956	0.0480545	0.0400655	0.0427817	0.0452047	0.0425203	0.0609702	0.165006	0.270212	0.325778	0.392411
365	0.00167401	0.0011749	0.00107298	0.00542234	0.0132298	0.0693667	0.194047	0.390913	0.730748	1.43352	1.56717
366	0	0	0	0	0	0	0	0	0	0	0
367	0.349564	0.441001	0.626046	0.772643	0.884748	1.10363	1.38372	1.37887	1.41702	1.21048	1.79617
368	0	0	0	0	0	0	0	0	0	0	0
369	0	0	0	0	0	0	0	0	0	0	0
370	0	0	0	0	0	0	0	0	0	0	0
371	0	0	0	0	0	0	0	0	0	0	0
372	0	0	0	0	0	0	0	0	0	0	0
373	0	0	0	0	0	0	0	0	0	0	0
374	0	0	0	0	0	0	0	0	0	0	0
375	0	0	0	0	0	0	0	0	1.48809e-05	9.19413e-06	9.16274e-06
376	0	0	0	0	0	0	0	0	0	0	0
377	0	0	0	0	0	0	0	0	9.62947e-05	8.5892e-05	8.55987e-05
378	0	0	0	0	0	0	0	0	0	0	0
379	0	0	0	0	0	0	0	0	0	0	0
380	0	0	0	0	0	0	0	0	0	0	0
381	0	0	0	0	0	0	0	0	0	0	0
382	0.167672	0.200711	0.219141	0.244957	0.260224	0.279134	0.297543	0.315593	0.332915	0.328513	0.328323
383	0	0	0	0	0	0	0	0	0	0	0
384	0.854455	1.21522	1.3416	2.1383	2.88116	3.70366	4.58484	4.1949	4.81809	4.51739	4.5834
385	4.34639e-05	0.000165348	0.000498515	0.0010739	0.00166522	0.00302857	0.00556308	0.0113842	0.0159331	0.0157305	0.0170754
386	0	0	0	0	0	0	0.00112008	0.00211374	0.00254459	0.00775435	0.00775435
387	0	0	0	0	0	0	0	0	0	0	0
388	0	0	0	0	0	6.89908e-05	0.0004003	0.000570624	0.000654286	0.000899918	0.000899256
389	0	0	0	0	0	0	0	0	0	0	0
390	0	0	0	0	0	0	0	0	0	0	0
391	0.000427195	0.000848972	0.00165997	0.00254004	0.00260582	0.00386213	0.0082799	0.0177236	0.0280048	0.035135	0.0392089
392	0	0	0.00389761	0.0139529	0.0223746	0.0420621	0.0819803	0.115969	0.197016	0.21558	0.309275
393	0	0	0	0	0	0	0	0	0	0	0
394	0	0	0	0	0.00168591	0.00364641	0.00532835	0.00724136	0.00770469	0.0230443	0.0341898
395	0.00976913	0.0172918	0.0243981	0.0363995	0.0447521	0.0783414	0.108752	0.11902	0.125248	0.13293	0.142481
396	0	0	0	0.00165531	0.00300743	0.00354635	0.00505527	0.00631197	0.00830859	0.00515856	0.000426395
397	0	0	0	2.23057e-05	8.00625e-05	0.000507685	0.00159287	0.00204618	0.00272926	0.00233354	0.00230342
398	0.0820844	0.180989	0.306672	0.391964	0.542314	0.650209	0.730138	1.11854	2.00547	2.81302	2.80832
399	0.238692	0.301341	0.383334	0.614558	0.705487	0.859789	1.22731	1.06762	1.54281	1.42915	1.51584
400	0	0	0	0	0	1.11307e-05	0.000759812	0.00143517	0.00159761	0.00309191	0.00308963
401	0.031894	0.0491048	0.0800991	0.155857	0.243557	0.365006	1.03259	1.41313	1.97686	3.26564	3.14337
402	0	0	0	0.00191574	0.0061367	0.0552937	0.143876	0.308234	0.527939	0.897579	1.31975
403	0	0	0	0.0287529	0.0987768	0.308357	0.664418	0.773202	1.15317	1.62839	1.93667
404	0.233036	0.281174	0.415795	0.627686	0.908429	1.27681	1.89461	2.10508	2.71477	3.6324	4.35219
405	0	0	0	0.00263976	0.00931487	0.0133068	0.0242708	0.0271665	0.0502575	0.0675128	0.0834965
406	0.00117472	0.00248883	0.00887992	0.0370237	0.0942077	0.162289	0.253033	0.325918	0.400033	0.609555	0.847391
407	0.00481834	0.00796474	0.0145466	0.0348964	0.0637112	0.115752	0.236721	0.352726	0.435719	1.65314	1.505
408	0.244178	0.45061	0.627078	0.532303	0.430898	0.378032	0.450801	0.497341	0.623538	0.686161	1.12145
409	0.00819465	0.0127484	0.0296365	0.0939321	0.219795	0.436234	0.858409	1.14835	1.08083	1.67387	1.81477
410	2.10516	3.46384	4.60264	4.56608	3.47993	3.60021	3.72277	5.11464	4.9206	4.22756	2.64545
411	0	0	6.27142e-05	0.00152473	0.00626274	0.0174783	0.0608791	0.088318	0.134924	0.189132	0.307851
412	0.0922716	0.127969	0.155936	0.194601	0.215272	0.24879	0.40451	0.681797	1.02032	0.917756	0.887886
413	0	0	0	0	0	0	0	0	0	0	0
414	0.0250171	0.0489864	0.0646445	0.0968782	0.133352	0.13499	0.153428	0.175259	0.207586	0.207041	0.28704
415	0	0	0	0	0	0	0	0	0	0	0
416	0	0	0	6.07892e-05	0.000105393	0.000105332	0.000206628	0.000336305	0.00817656	0.00792782	0.0078993
417	5.45731	5.7721	6.47433	6.45308	6.58318	6.69537	6.86244	7.01865	8.25189	11.7562	11.7199
419	4.63137	4.91681	5.29775	5.84384	6.6978	8.0821	9.27108	9.20964	7.37522	10.9325	13.7367
420	0.0176825	0.034085	0.050154	0.0649831	0.0864797	0.115406	0.0640322	0.0523707	0.187372	0.154128	0.173057
421	0.0280796	0.0256699	0.0194638	0.0153549	0.0194604	0.0195202	0.0227679	0.032335	0.0606194	0.105172	0.0302015
422	0.00673333	0.00588086	0.0132181	0.0221584	0.0452414	0.0938139	0.163065	0.252123	0.398812	0.533326	0.512428
423	0	0	0	0	0	0	0	0	1.24824e-06	0	0
424	0	0	0	0	0	0	0	0	0	0	0
425	0	0	0	0	0	0	0	0	5.56702e-05	0	0
426	0	0	0	0	0	0	0	0	1.10502e-05	0	0
427	0.734647	0.727808	0.656893	0.72388	0.553262	0.570223	0.796673	0.981512	0.92586	1.17587	1.44955
428	0.00253496	0.00214058	0.00568515	0.00876595	0.0219038	0.0468327	0.0931856	0.16882	0.297469	0.395563	0.373882
429	0.000109583	0.000313372	0.000525546	0.000752839	0.00131159	0.00176567	0.00471483	0.00754731	0.0138942	0.0288221	0.0333367
430	3.40601	3.95995	5.35029	5.63216	6.42409	6.65712	8.27312	7.26461	7.62862	6.80856	8.86692
431	0	0	0	0	0	0	0	0	4.4279e-05	0	0
432	0	0	0	0	0	0	0	1.90045e-06	1.45126e-05	0	0
433	0	0	0	0	0	0	0	0	0	0	0
434	0	0	0	0	0	0	0	0	0	0	0
435	0	0	0	0	0	0	0	5.20075e-05	0.000436422	0	0
436	0	0	0	0	0	0	0	0.000107784	0.000908486	0	0
437	0	0	0	0	0	0	0	0	8.65408e-05	0	0
438	0	0	0	0	0	0	0	3.42258e-06	7.46535e-05	0	0
439	0	0	0	0	0	0	0.000380934	0.00161426	0.00781509	0.00249704	0.000582173
440	0	0	0	0	0	9.21098e-05	0.00144353	0.00824792	0.025766	0.00490094	0.00094655
441	0	0	0	0	0	0	0	0	0	0	1.09966e-05
442	0	0	0	0	0	0	0	3.01237e-05	0.000251465	0	0
443	0	0	0	0	0	0	0	0	0	0	0
444	0.00271262	0.00228135	0.00253624	0.00293701	0.0035284	0.00478345	0.0277983	0.106143	0.195143	0.374054	0.0928634
445	0	0	0	0	0	0	0	0.000370578	0.00283489	0.000470968	7.0353e-06
446	0	0	0	0	0	0	0	0.000118184	0.000374961	0.000912864	1.95976e-05
447	0	0	0	0	0	0	0	0.000200493	0.00423729	0.0030866	0.00813091
448	0	0	0	0	0	0	1.0431e-05	0.000106517	0.000935727	0.00133738	0.00141235
449	0.726396	0.749319	0.830552	0.86819	1.09042	1.30363	1.66324	1.99536	2.17699	2.35921	1.9012
450	0.00181766	0.00165931	0.00177584	0.00159803	0.00175041	0.00355008	0.0116855	0.0457724	0.180103	0.0935264	0.069309
451	0.0679195	0.0710805	0.0734197	0.0689095	0.0714665	0.136596	0.27799	0.4996	0.612711	0.284018	0.0802313
452	0	0	0	0	0	0.00666782	0.0399977	0.0976113	0.13837	0.104405	0.0269682
453	0	0	0	0	0	0	0	0	0	0	0
454	0	0	0	0	0	0.000636295	0.00769379	0.0285574	0.0400761	0.138777	0.0196544
455	0	0	0	0	0	0.0054819	0.0792429	0.223654	0.31433	0.448844	0.129887
456	0	0	0	0	0.00134622	0.00440413	0.0684026	0.184476	0.259976	0.244495	0.0540934
457	0	0	0	0	0	2.81919e-05	0.0748414	0.252578	0.369129	0.448889	0.0946827
458	0.176165	0.434978	0.587475	0.731829	0.747755	0.810503	1.17343	1.64108	2.14574	2.14788	2.17815
459	0.00969654	0.00865811	0.0117131	0.0134986	0.0279802	0.0492306	0.0994314	0.181219	0.210218	0.342052	0.695309
460	0.00187762	0.00527958	0.0090573	0.0171963	0.0280164	0.0393081	0.0723823	0.183031	0.325871	0.35245	0.410206
461	0	0	0	0	0	0	0	0	4.47653e-06	0	0
462	0.00054802	0.000649982	0.000567096	0.000552566	0.000647118	0.000844537	0.00322884	0.010457	0.030859	0.0761109	0.0944919
463	0.000603218	0.000669749	0.000830132	0.000936838	0.00139441	0.00374202	0.0100756	0.0223564	0.0281254	0.0354343	0.0753766
464	0.115127	0.111597	0.118667	0.119808	0.187127	0.348059	0.821679	1.43576	1.52919	3.02115	5.67274
465	0.0682434	0.0473609	0.0463974	0.0834215	0.219709	0.536164	0.977807	1.53189	1.85005	1.453	0.674064
467	7.11883	8.38384	8.66579	9.69227	11.924	12.2564	14.4655	15.5001	16.283	15.6359	15.0573
468	0.197301	0.240026	0.287559	0.329232	0.496435	0.610502	0.721882	0.794535	0.828572	1.15456	0.933197
469	0.602587	0.754327	0.7513	0.74811	1.13557	1.31169	1.40238	1.46859	1.55618	1.55087	2.07911
470	0.926835	1.05346	1.19822	1.21843	1.70095	1.90997	1.98829	2.42721	2.74901	4.4825	3.21372
471	6.41906	6.95326	7.75274	8.9872	12.2735	14.6271	17.3787	18.5301	24.0429	24.2701	24.4321
472	0.192012	0.228462	0.274849	0.391592	0.647138	0.838078	1.05691	1.08948	1.17124	1.15879	1.3983
473	0.936331	1.094	1.10132	1.17056	1.38916	1.26114	1.39279	2.58362	3.58802	3.4828	3.41819
474	3.364	4.78496	4.75816	4.94481	4.52675	4.65403	5.42784	7.01772	7.87561	5.7146	6.35062
475	2.84486	3.44055	3.62292	4.57731	3.98411	4.17548	4.87047	7.31199	7.91394	7.48244	8.53715
476	9.12979e-05	0.000282606	0.00151795	0.00447495	0.00956329	0.0301995	0.0961104	0.428226	0.732977	0.914596	1.27683
477	0.109794	0.125232	0.103187	0.181487	0.71272	1.69873	2.52688	4.63079	5.49388	4.87649	5.79173
478	0	0	0	0	0	0	0	0.000298022	0.00498321	0.0302309	0.0326577
479	0.000189219	0.000587589	0.00104561	0.00198053	0.00355944	0.0184717	0.0423671	0.0712761	0.113423	0.307914	0.536027
480	1.70079	1.98046	1.90419	2.22343	2.58797	4.55026	5.53964	9.30361	9.4443	10.0809	11.7738
481	0.00165446	0.020005	0.0430837	0.0689193	0.205435	0.415926	0.670941	0.992849	1.2505	2.5848	3.75336
482	0.0017729	0.00209872	0.00200389	0.00235514	0.00286286	0.00465238	0.00724441	0.00894814	0.00956183	0.0778973	0.0789448
483	0.240261	0.275663	0.34503	0.445374	0.700965	1.3477	1.88825	1.84908	1.93637	1.93753	1.80247
484	12.604	13.2744	13.8214	14.6365	15.516	17.5136	19.1158	19.0118	17.933	16.9772	20.6102
485	17.9126	17.8721	19.7864	18.5735	16.3474	20.0997	29.6831	35.7454	35.9914	42.7722	46.2789
487	2.51726	3.08044	3.36267	4.17238	5.03816	6.56998	8.52408	10.8262	11.7254	20.9446	20.9949
488	0.941592	1.0241	1.09023	1.38534	2.02597	2.82329	3.40858	4.11247	5.66258	9.80325	12.6731
489	1.25365	1.38276	1.505	1.59368	1.89663	2.68805	3.25513	4.15331	4.32018	7.85061	7.91538
490	0.797617	1.123	1.36541	1.65718	1.93593	2.11839	2.7291	3.25418	4.1654	4.61614	5.19125
491	4.21854	5.96982	6.31634	7.70043	8.67898	8.94949	10.6912	10.8085	14.4734	15.3185	14.2455
492	2.75902	2.60344	2.91372	3.3272	3.80973	5.96196	9.57394	11.8175	10.9769	12.4528	13.6022
493	0.0542104	0.0969218	0.10475	0.22361	1.11878	2.46993	2.8419	3.56398	3.29003	4.6783	5.44907
494	14.1793	23.1872	21.3562	30.3102	29.6936	29.9605	40.7623	26.9693	41.1178	37.2063	37.1708
495	4.1123	4.04461	4.36318	4.53762	4.43979	5.7996	7.04018	6.88692	7.79357	7.50024	7.6824
496	0.694542	0.981977	1.19547	1.58836	1.9167	2.3747	2.98577	3.55687	4.78916	5.46513	6.47118
497	7.94084	9.88714	9.37458	11.4793	12.9523	16.337	19.4056	21.9229	25.3874	22.7554	22.8625
498	24.4962	26.5066	31.6711	34.3264	34.3539	32.416	43.7186	60.501	72.2115	87.8182	96.3688
499	0.00174133	0.0060674	0.0184593	0.0162373	0.0161722	0.0256522	0.0910212	0.155925	0.176029	0.474299	0.778675
500	0.210558	0.482734	0.705394	0.945635	0.796476	1.11778	2.44902	3.4679	5.60528	10.3907	12.5889
501	0	0	0	0	0	0	0	0	0	0.00389464	0.0103086
502	5.7793e-06	7.93174e-05	0.000208993	0.000387284	0.000735524	0.00126853	0.00191691	0.00245329	0.00397022	0.00861332	0.0206878
503	0.276268	0.291177	0.321037	0.406656	0.653838	1.3508	2.00013	2.45398	2.77591	3.109	2.9857
504	0.758061	0.84136	0.848874	1.02949	1.61509	2.87825	3.94557	4.44893	4.98257	5.4076	5.23147
505	0.312862	0.361165	0.380154	0.366394	0.415734	0.439459	0.411246	0.446216	0.485074	0.502288	0.580545
506	0.0371828	0.0436799	0.0484824	0.0472053	0.0530082	0.0610233	0.0887883	0.117354	0.14011	0.141856	0.174599
507	0.000113756	0.000741036	0.00170648	0.00255165	0.00363582	0.00439609	0.00569427	0.00884201	0.0163244	0.0229916	0.0262156
508	0	0	0	0	0	0.00259739	0.00842148	0.00931609	0.0161229	0.0136278	0.00994751
509	0	0	0	0	0	0	0	9.65473e-05	0.000571842	0.00079806	0.000769167
510	0.00105172	0.00087575	0.00127024	0.00160452	0.00219973	0.00452913	0.0097079	0.0231189	0.0450847	0.0495931	0.0593302
511	0.137805	0.174973	0.19232	0.202191	0.314738	0.384384	0.424895	0.476634	0.570106	0.844505	1.63378
512	0.0186104	0.0342348	0.0337424	0.0343026	0.034857	0.0301159	0.030368	0.0416467	0.0501522	0.0507606	0.0648127
513	0.000914471	0.00125831	0.00105546	0.00136427	0.0014485	0.00204433	0.00219517	0.00106519	0.00160376	0.000896679	0.00116147
514	0	0	0	0	0	8.52241e-05	0.00106815	0.00160349	0.00817148	0.00596419	0.00113718
515	0	0	0	0	0	0	0	0	4.75591e-05	0.000319131	0.000319147
516	0	0	0	0	0	0	0	0.000145702	0.000499013	0.000471411	0.000467998
517	0	0	0	0	1.09609e-05	0.000224151	0.00172455	0.00444484	0.00995496	0.0172044	0.0254233
518	0	0	0	0	0	0	0	0	0	0	0
519	0	0	0	0	0	0	0	0	0	0	0
520	0	0	0	0	0	4.67994e-06	7.45162e-05	0.000152788	0.000641782	0.000982142	0.0071505
521	0	0	0	0	0	0	0	3.75254e-06	3.48331e-05	0.00016243	0.00337989
522	0	0	0	0	0	0	1.27022e-05	8.13487e-05	0.000242337	0.00225775	0.0163634
523	0	0	0	0.000110533	0.000505078	0.00129026	0.00240865	0.00324144	0.00669435	0.00960707	0.0102227
524	0	0	0	0	0	3.27259e-06	2.12015e-05	7.50818e-05	0.000178706	0.00145053	0.00144687
525	0	0	0	0	0	0	0	0	0	0	0
526	0	0	0	0	0	0	0.000280264	0.000636414	0.000844432	0.0010533	0.00248593
527	0	0	0	0	0	0	0	2.28552e-06	3.00391e-05	5.92826e-05	0.000229591
528	0	0	0	0	0	0	0.00117897	0.00567062	0.0126654	0.0452415	0.0820098
529	0	0	0	0	0	0	0	0	0	0	0
530	0	0	0	0	0	0	6.63616e-06	2.33495e-05	9.39977e-05	8.86338e-05	0.00101674
531	0	0	0	0	0	0	0	0	0	0	0
532	0	0	0	0	0	0	0	0	0	0	6.28699e-05
533	0	0	0	0	0	5.91754e-05	0.000209863	0.000340521	0.000867059	0.00124791	0.0139802
534	0	0	0	0	0	0	0	9.8551e-06	0.000240711	0.000754214	0.00150008
535	0.034557	0.0613224	0.0938351	0.178384	0.323457	0.491342	0.743125	0.527554	0.719718	0.711205	0.510431
536	0.0026244	0.0106705	0.0272072	0.0732284	0.166109	0.178737	0.17597	0.166778	0.183339	0.158094	0.288334
537	0	0	0	0	0	0.000734878	0.00767661	0.0276884	0.0762838	0.188836	0.244103
538	0	0	0	0	0	0.000248369	0.00383957	0.012441	0.0285646	0.0793544	0.144203
539	0.00450482	0.00404676	0.00523871	0.00340906	0.00251181	0.0157542	0.0290388	0.0366826	0.0496453	0.0596939	0.0708471
540	0	0	0	0	0	0	1.852e-06	0.00359813	0.00506267	0.00747008	0.007683
541	0	0	0	0	0	0	0	0.000198697	0.00116517	0.00677994	0.0145189
542	6.91194e-05	0.000227628	0.000496777	0.00162707	0.0032062	0.006878	0.0116429	0.0142348	0.0168173	0.0207691	0.0276813
543	0	0	0	0	0	6.82591e-05	0.000127054	7.10425e-05	2.1787e-05	2.98679e-05	0.000384843
544	0.000169118	0.000519614	0.000771131	0.00105992	0.00416438	0.0150763	0.028653	0.040313	0.0477602	0.0525921	0.0523891
545	0	2.80657e-05	9.62475e-05	0.000123027	0.00025644	0.00124827	0.00261307	0.00272087	0.00257161	0.00282581	0.00547791
552	0.001456	0.0047155	0.00777388	0.0131846	0.0218197	0.0802568	0.185762	0.322458	0.522119	0.756084	1.26063
553	0.00470687	0.00525191	0.00826406	0.0121504	0.0140391	0.0131196	0.016694	0.013739	0.0151519	0.0158927	0.0158816
554	0	0	0	0	0	2.1562e-05	7.33276e-05	0.00060185	0.000117913	0.000165665	0.00253557
555	0	0	0	0	0	0	0	0.000522118	0.00189956	0.00189291	0.00464224
556	0	0	0	0	0	0	0	0	5.91847e-09	1.34612e-05	0
557	0	0	0	0	0	0	0.00012554	0.00149914	0.00263237	0.00967462	0.00464612
558	0.015308	0.0169302	0.0206762	0.0271835	0.0332932	0.0374245	0.0497665	0.0591872	0.0645161	0.0801044	0.0828447
559	0.135713	0.169965	0.249398	0.419449	0.545709	0.692617	1.11035	0.882716	1.19748	1.35113	1.4062
560	0.0710888	0.103586	0.168045	0.353528	0.597634	0.987937	2.04478	2.77533	3.29341	6.0607	6.455
561	0.119627	0.248257	0.332546	0.329566	0.365261	0.367525	0.505666	0.579092	0.677565	0.711783	1.03043
562	0.660439	0.947344	1.56512	2.84711	4.48858	6.06533	9.36684	10.8443	11.2384	12.51	13.1279
563	0.00415402	0.00814746	0.0257186	0.0835868	0.175222	0.322357	0.580248	0.686142	0.756076	1.03969	1.13639
572	0	0	0	0	0	0	0	0	0	1.1707e-05	9.77212e-05
573	0.0447672	0.0672018	0.0991979	0.161544	0.194963	0.231808	0.307093	0.404247	0.460383	0.463104	0.492128

## Sheet: Cons_live
FPU	1905	1915	1925	1935	1945	1955	1965	1975	1985	1995	2005
2	0	0	0	0	0	0	0	0	0	0	0
3	0	0	0	0	0	0	0	0	0	0	0
4	0	0	0	0	0	0	0	0	0	0	0
5	3.74014e-08	3.74014e-08	3.74014e-08	3.74014e-08	3.74014e-08	3.74014e-08	3.74014e-08	3.74014e-08	4.55221e-08	9.52762e-08	1.52019e-07
6	0	0	0	0	0	0	0	0	0	0	0
7	0.000465947	0.000465947	0.000465947	0.000465947	0.000465947	0.000465947	0.000465947	0.000895404	0.00128411	0.00259188	0.0018766
8	0.00795503	0.00795503	0.00795503	0.00795503	0.00795503	0.00795503	0.00795503	0.0111282	0.0120911	0.022158	0.0223308
9	2.95471e-06	2.95471e-06	2.95471e-06	2.95471e-06	2.95471e-06	2.95471e-06	2.95471e-06	2.95471e-06	3.59624e-06	7.52682e-06	1.20095e-05
10	0.0539498	0.0539498	0.0539498	0.0539498	0.0539498	0.0539498	0.0539498	0.0846951	0.0724687	0.102789	0.0893922
11	0.0506784	0.0506784	0.0506784	0.0506784	0.0506784	0.0506784	0.0506784	0.0487968	0.0609381	0.072293	0.0387175
12	0.0974077	0.0974077	0.0974077	0.0974077	0.0974077	0.0974077	0.0974077	0.112411	0.102637	0.159459	0.142133
13	0.16068	0.16068	0.16068	0.16068	0.16068	0.16068	0.16068	0.187592	0.220106	0.237073	0.118611
14	0.0215159	0.0215159	0.0215159	0.0215159	0.0215159	0.0215159	0.0215159	0.0247779	0.0233004	0.0379329	0.0290287
15	0.0241006	0.0241006	0.0241006	0.0241006	0.0241006	0.0241006	0.0241006	0.0290767	0.0378064	0.0402212	0.0279818
16	0.320934	0.320934	0.320934	0.320934	0.320934	0.320934	0.320934	0.381749	0.474015	0.504269	0.373963
17	0.00106595	0.00106595	0.00106595	0.00106595	0.00106595	0.00106595	0.00106595	0.00244012	0.00414819	0.00558359	0.00942886
18	0.0640247	0.0640247	0.0640247	0.0640247	0.0640247	0.0640247	0.0640247	0.0876944	0.111533	0.13405	0.179749
19	0.0188007	0.0188007	0.0188007	0.0188007	0.0188007	0.0188007	0.0188007	0.0383478	0.0424899	0.0551431	0.0943581
20	0	0	0	0	0	0	0	0	0	0	0
21	0.00667497	0.00667497	0.00667497	0.00667497	0.00667497	0.00667497	0.00667497	0.0125803	0.0224885	0.0330961	0.0416373
22	0	0	0	0	0	0	0	0.000106072	0.000397483	0.000824164	0.00221183
23	0	0	0	0	0	0	0	0	0	0	0
24	0	0	0	0	0	0	0	0	0	0	0
25	0.000156443	0.000156443	0.000156443	0.000156443	0.000156443	0.000156443	0.000156443	0.000328929	0.000539246	0.000794754	0.000859459
26	0	0	0	0	0	0	0	0	0	0	0
27	0	0	0	0	0	0	0	4.65205e-07	8.9037e-05	0.000240781	0.000254341
28	0.00179033	0.00179033	0.00179033	0.00179033	0.00179033	0.00179033	0.00179033	0.00274138	0.00393644	0.00468717	0.00371228
29	0	0	0	0	0	0	0	0	0	0	0
30	0.000303388	0.000303388	0.000303388	0.000303388	0.000303388	0.000303388	0.000303388	0.000455901	0.000674329	0.000938113	0.00103144
31	0	0	0	0	0	0	0	0	0	0	0
32	0.000321466	0.000321466	0.000321466	0.000321466	0.000321466	0.000321466	0.000321466	0.000429178	0.000552232	0.000716016	0.000806706
33	0.00176743	0.00176743	0.00176743	0.00176743	0.00176743	0.00176743	0.00176743	0.00233368	0.00295355	0.00387557	0.00441687
34	0	0	0	0	0	0	0	0	0	0	0
35	0	0	0	0	0	0	0	0	0	0	0
36	0	0	0	0	0	0	0	0	0	0	0
37	0	0	0	0	0	0	0	0	0	0	0
38	0.000583829	0.000583829	0.000583829	0.000583829	0.000583829	0.000583829	0.000583829	0.000722343	0.000911375	0.00122486	0.00143811
39	0.0101778	0.0101778	0.0101778	0.0101778	0.0101778	0.0101778	0.0101778	0.0141	0.0209012	0.0262704	0.0267375
40	0	0	0	0	0	0	0	0	0	0	0
41	0	0	0	0	0	0	0	0	0	0	0
43	0.00031261	0.00031261	0.00031261	0.00031261	0.00031261	0.00031261	0.00031261	0.000503037	0.000850131	0.00208109	0.00223922
45	9.04263e-06	9.04263e-06	9.04263e-06	9.04263e-06	9.04263e-06	9.04263e-06	9.04263e-06	0	0	0	0
46	4.24799e-06	4.24799e-06	4.24799e-06	4.24799e-06	4.24799e-06	4.24799e-06	4.24799e-06	0	0	0	0
47	0.000211383	0.000211383	0.000211383	0.000211383	0.000211383	0.000211383	0.000211383	0.000371179	0.000618986	0.00077941	0.00228229
50	0	0	0	0	0	0	0	0	0	0	0
51	0.000329316	0.000329316	0.000329316	0.000329316	0.000329316	0.000329316	0.000329316	0.000380367	0.000547926	0.000724049	0.00078065
55	0	0	0	0	0	0	0	0	0	0	0
56	0	0	0	0	0	0	0	0	0	0	0
57	0	0	0	0	0	0	0	0	0	0	0
58	0	0	0	0	0	0	0	0	0	0	0
59	0	0	0	0	0	0	0	0	0	0	0
60	0	0	0	0	0	0	0	0	0	0	0
61	0	0	0	0	0	0	0	0	0	0	0
62	0	0	0	0	0	0	0	0	0	0	0
63	0	0	0	0	0	0	0	0	0	0	0
64	0	0	0	0	0	0	0	0	0	0	0
65	0	0	0	0	0	0	0	0	0	0	0
66	0	0	0	0	0	0	0	0	0	0	0
67	0	0	0	0	0	0	0	0	0	0	0
68	0	0	0	0	0	0	0	0	0	0	0
69	0	0	0	0	0	0	0	0	0	0	0
70	0	0	0	0	0	0	0	0	0	0	0
71	0	0	0	0	0	0	0	0	0	0	0
72	0	0	0	0	0	0	0	0	0	0	0
73	0	0	0	0	0	0	0	0	0	0	0
74	0	0	0	0	0	0	0	0	0	0	0
75	0	0	0	0	0	0	0	0	0	0	0
76	0	0	0	0	0	0	0	0	0	0	0
77	0	0	0	0	0	0	0	0	0	0	0
78	0	0	0	0	0	0	0	0	0	0	0
79	0	0	0	0	0	0	0	0	0	0	0
80	0	0	0	0	0	0	0	0	0	0	0
81	0	0	0	0	0	0	0	0	0	0	0
82	5.60993e-05	5.60993e-05	5.60993e-05	5.60993e-05	5.60993e-05	5.60993e-05	5.60993e-05	5.60993e-05	0.000138016	0.000637944	0.00117954
83	0	0	0	0	0	0	0	0	0	0	0
84	0	0	0	0	0	0	0	0	0	0	0
85	0	0	0	0	0	0	0	0	0	0	0
86	0	0	0	0	0	0	0	0	0	0	0
87	0.000563224	0.000563224	0.000563224	0.000563224	0.000563224	0.000563224	0.000563224	0.000637488	0.00075501	0.000942514	0.00136868
88	6.56104e-08	6.56104e-08	6.56104e-08	6.56104e-08	6.56104e-08	6.56104e-08	6.56104e-08	0	3.35081e-06	6.3128e-05	7.74042e-05
89	0	0	0	0	0	0	0	0	0	0	0
90	0	0	0	0	0	0	0	0	0	0	0
91	3.97292e-07	3.97292e-07	3.97292e-07	3.97292e-07	3.97292e-07	3.97292e-07	3.97292e-07	3.97292e-07	4.57123e-07	8.18838e-07	1.16081e-06
92	0	0	0	0	0	0	0	0	0	0	0
93	6.95368e-06	6.95368e-06	6.95368e-06	6.95368e-06	6.95368e-06	6.95368e-06	6.95368e-06	6.95368e-06	8.00087e-06	1.43319e-05	2.03173e-05
94	0.000114672	0.000114672	0.000114672	0.000114672	0.000114672	0.000114672	0.000114672	7.25414e-05	8.34657e-05	0.000149511	0.000211951
95	0.0812979	0.0812979	0.0812979	0.0812979	0.0812979	0.0812979	0.0812979	0.0959187	0.113322	0.140825	0.204231
96	0.0891927	0.0891927	0.0891927	0.0891927	0.0891927	0.0891927	0.0891927	0.10145	0.12018	0.14953	0.217196
97	0	0	0	0	0	0	0	0	0	0	0
98	0.000984189	0.000984189	0.000984189	0.000984189	0.000984189	0.000984189	0.000984189	0.00079509	0.000875695	0.0010526	0.00149775
99	0.0040588	0.0040588	0.0040588	0.0040588	0.0040588	0.0040588	0.0040588	0.00436676	0.00319203	0.00419482	0.00254517
100	0	0	0	0	0	0	0	0	0	0	0
101	0.0276741	0.0276741	0.0276741	0.0276741	0.0276741	0.0276741	0.0276741	0.0350097	0.0277378	0.0347896	0.0228476
102	0.00319385	0.00319385	0.00319385	0.00319385	0.00319385	0.00319385	0.00319385	0.00359406	0.00425154	0.00538438	0.00780927
103	0.13694	0.13694	0.13694	0.13694	0.13694	0.13694	0.13694	0.154653	0.183229	0.228813	0.332297
104	0	0	0	0	0	0	0	0	0	0	0
105	0	0	0	0	0	0	0	0	0	0	0
106	8.52753e-07	8.52753e-07	8.52753e-07	8.52753e-07	8.52753e-07	8.52753e-07	8.52753e-07	8.52753e-07	1.0379e-06	2.1723e-06	3.46603e-06
107	0.00681856	0.00681856	0.00681856	0.00681856	0.00681856	0.00681856	0.00681856	0.00548648	0.00689116	0.00809766	0.00421915
108	0.015209	0.015209	0.015209	0.015209	0.015209	0.015209	0.015209	0.0188234	0.0156507	0.0228214	0.0219373
109	0.0490948	0.0490948	0.0490948	0.0490948	0.0490948	0.0490948	0.0490948	0.0362717	0.0398926	0.0425249	0.0208056
110	0.0173494	0.0173494	0.0173494	0.0173494	0.0173494	0.0173494	0.0173494	0.017839	0.021006	0.0233262	0.0119694
111	1.99591e-05	1.99591e-05	1.99591e-05	1.99591e-05	1.99591e-05	1.99591e-05	1.99591e-05	7.77167e-06	7.56411e-05	0.000327344	0.000524313
112	0.240681	0.240681	0.240681	0.240681	0.240681	0.240681	0.240681	0.271729	0.321297	0.372492	0.225106
113	0	0	0	0	0	0	0	0	0	0	0
114	0.244907	0.244907	0.244907	0.244907	0.244907	0.244907	0.244907	0.281897	0.336738	0.381023	0.205388
115	0.0522371	0.0522371	0.0522371	0.0522371	0.0522371	0.0522371	0.0522371	0.0610967	0.0753213	0.0842646	0.0583251
116	0	0	0	0	0	0	0	0	0	0	0
117	0	0	0	0	0	0	0	0	0	0	2.56362e-05
118	0.205214	0.205214	0.205214	0.205214	0.205214	0.205214	0.205214	0.234556	0.280097	0.314995	0.166301
119	0	0	0	0	0	0	0	0	0	0	0
120	3.98844e-05	3.98844e-05	3.98844e-05	3.98844e-05	3.98844e-05	3.98844e-05	3.98844e-05	5.40575e-05	6.34696e-05	7.02882e-05	7.78314e-05
121	0.0683687	0.0683687	0.0683687	0.0683687	0.0683687	0.0683687	0.0683687	0.0880322	0.11025	0.126523	0.0685718
122	0.000553353	0.000553353	0.000553353	0.000553353	0.000553353	0.000553353	0.000553353	0.000729891	0.00188521	0.00606631	0.00823242
123	0.343516	0.343516	0.343516	0.343516	0.343516	0.343516	0.343516	0.412191	0.483014	0.541342	0.290199
124	6.19115e-05	6.19115e-05	6.19115e-05	6.19115e-05	6.19115e-05	6.19115e-05	6.19115e-05	0	0	0	0
125	0	0	0	0	0	0	0	0	0	0	0
126	0.00236659	0.00236659	0.00236659	0.00236659	0.00236659	0.00236659	0.00236659	0.00689243	0.00994582	0.0120537	0.0175515
127	0	0	0	0	0	0	0	0	0	0	0
128	0.000304525	0.000304525	0.000304525	0.000304525	0.000304525	0.000304525	0.000304525	0.000687594	0.000867369	0.00189784	0.00275492
129	0	0	0	0	0	0	0	0	0	0	5.04659e-05
130	0	0	0	0	0	0	0	0	0	0	0
131	7.4771e-05	7.4771e-05	7.4771e-05	7.4771e-05	7.4771e-05	7.4771e-05	7.4771e-05	4.14921e-05	0.000128305	0.000338568	0.000229185
132	2.05037e-05	2.05037e-05	2.05037e-05	2.05037e-05	2.05037e-05	2.05037e-05	2.05037e-05	4.31685e-06	0	1.41663e-05	4.90357e-05
133	0	0	0	0	0	0	0	0	0	0	0
134	0.0353156	0.0353156	0.0353156	0.0353156	0.0353156	0.0353156	0.0353156	0.0498496	0.0414444	0.0596578	0.0534182
135	2.80511e-07	2.80511e-07	2.80511e-07	2.80511e-07	2.80511e-07	2.80511e-07	2.80511e-07	2.80511e-07	3.41416e-07	7.14571e-07	1.14014e-06
136	0.0391068	0.0391068	0.0391068	0.0391068	0.0391068	0.0391068	0.0391068	0.0439524	0.0539068	0.0610579	0.0311177
137	0.0861806	0.0861806	0.0861806	0.0861806	0.0861806	0.0861806	0.0861806	0.0828077	0.0905002	0.0984139	0.0517412
138	0	0	0	0	0	0	0	0	0	0	0
139	0	0	0	0	0	0	0	0	5.46439e-06	1.61319e-05	8.97206e-05
140	0.00838905	0.00838905	0.00838905	0.00838905	0.00838905	0.00838905	0.00838905	0.0104118	0.00883426	0.0134949	0.0169736
141	0	0	0	0	0	0	0	0	0	0	0
142	0	0	0	0	0	0	0	9.13965e-05	0.000176676	0.000420412	0.000592154
143	4.5337e-05	4.5337e-05	4.5337e-05	4.5337e-05	4.5337e-05	4.5337e-05	4.5337e-05	1.53547e-05	1.81894e-05	3.56864e-05	5.75162e-05
144	3.71114e-06	3.71114e-06	3.71114e-06	3.71114e-06	3.71114e-06	3.71114e-06	3.71114e-06	0	0	0	9.06161e-07
145	0.002104	0.002104	0.002104	0.002104	0.002104	0.002104	0.002104	0.00208372	0.00254611	0.0035583	0.00430558
146	0.00978314	0.00978314	0.00978314	0.00978314	0.00978314	0.00978314	0.00978314	0.00982548	0.00954526	0.0167261	0.0136958
147	0	0	0	0	0	0	0	0	0	0	0
148	0	0	0	0	0	0	0	0	0	0	0
149	0.00825084	0.00825084	0.00825084	0.00825084	0.00825084	0.00825084	0.00825084	0.0109753	0.0135209	0.01153	0.00947877
150	0.00957036	0.00957036	0.00957036	0.00957036	0.00957036	0.00957036	0.00957036	0.0109042	0.00875494	0.0125339	0.0149358
151	0.00941103	0.00941103	0.00941103	0.00941103	0.00941103	0.00941103	0.00941103	0.0110529	0.0134221	0.0148574	0.0104229
152	0.00204429	0.00204429	0.00204429	0.00204429	0.00204429	0.00204429	0.00204429	0.00293243	0.00343474	0.00601511	0.00719531
153	0.000607468	0.000607468	0.000607468	0.000607468	0.000607468	0.000607468	0.000607468	0.000685157	0.000767376	0.000860626	0.000609291
154	0	0	0	0	0	0	0	0	6.35182e-05	0.000421121	0.000723493
155	0	0	0	0	0	0	0	0	0	0	0
156	7.43072e-05	7.43072e-05	7.43072e-05	7.43072e-05	7.43072e-05	7.43072e-05	7.43072e-05	8.4442e-05	9.54659e-05	0.000108731	7.77399e-05
157	0.00217658	0.00217658	0.00217658	0.00217658	0.00217658	0.00217658	0.00217658	0.00402637	0.00708343	0.0104254	0.013166
158	0.0320679	0.0320679	0.0320679	0.0320679	0.0320679	0.0320679	0.0320679	0.0416934	0.0371573	0.0564562	0.0552123
159	0.00042264	0.00042264	0.00042264	0.00042264	0.00042264	0.00042264	0.00042264	0.00077238	0.00187455	0.00248585	0.00394048
160	0.000228882	0.000228882	0.000228882	0.000228882	0.000228882	0.000228882	0.000228882	0.000225065	0.000463617	0.00115197	0.00175223
161	0	0	0	0	0	0	0	0	0	0	0
162	0.0105266	0.0105266	0.0105266	0.0105266	0.0105266	0.0105266	0.0105266	0.02857	0.0568354	0.0791495	0.101439
163	0	0	0	0	0	0	0	0	0	0	0
164	0.173544	0.173544	0.173544	0.173544	0.173544	0.173544	0.173544	0.164621	0.196134	0.216708	0.353837
165	0.0408478	0.0408478	0.0408478	0.0408478	0.0408478	0.0408478	0.0408478	0.0457074	0.0537531	0.0614549	0.044157
166	0	0	0	0	0	0	0	0	2.69502e-05	7.31111e-05	0.000229699
167	0.518126	0.518126	0.518126	0.518126	0.518126	0.518126	0.518126	0.586089	0.694255	0.789037	0.561735
168	0.00738963	0.00738963	0.00738963	0.00738963	0.00738963	0.00738963	0.00738963	0.0121488	0.0206553	0.0316647	0.0415741
169	0.0457666	0.0457666	0.0457666	0.0457666	0.0457666	0.0457666	0.0457666	0.0538696	0.0694472	0.0721845	0.0534146
170	0.00212563	0.00212563	0.00212563	0.00212563	0.00212563	0.00212563	0.00212563	0.00417242	0.00767796	0.0134829	0.0187302
171	1.86902e-05	1.86902e-05	1.86902e-05	1.86902e-05	1.86902e-05	1.86902e-05	1.86902e-05	3.61669e-05	6.71003e-05	0.000119365	0.000164345
172	0.00514939	0.00514939	0.00514939	0.00514939	0.00514939	0.00514939	0.00514939	0.00967248	0.0105765	0.0191119	0.0252081
173	0	0	0	0	0	0	0	0	0	0	0
174	0.0112812	0.0112812	0.0112812	0.0112812	0.0112812	0.0112812	0.0112812	0.0130164	0.0151957	0.0182874	0.017343
175	0.000503209	0.000503209	0.000503209	0.000503209	0.000503209	0.000503209	0.000503209	0.00098532	0.00182324	0.00325056	0.00449327
176	0.000208756	0.000208756	0.000208756	0.000208756	0.000208756	0.000208756	0.000208756	0.000359894	0.000664199	0.00123455	0.00171471
177	0.00128856	0.00128856	0.00128856	0.00128856	0.00128856	0.00128856	0.00128856	0.003564	0.00715609	0.0101309	0.0130047
178	0.000241051	0.000241051	0.000241051	0.000241051	0.000241051	0.000241051	0.000241051	0.000299718	0.000397993	0.000445184	0.000294802
179	2.08344e-05	2.08344e-05	2.08344e-05	2.08344e-05	2.08344e-05	2.08344e-05	2.08344e-05	2.98982e-05	5.93133e-05	0.000135566	0.000213896
180	0.00384995	0.00384995	0.00384995	0.00384995	0.00384995	0.00384995	0.00384995	0.00783495	0.016941	0.0250986	0.0538112
181	0.000224612	0.000224612	0.000224612	0.000224612	0.000224612	0.000224612	0.000224612	0.000259152	0.000308951	0.000414737	0.000454724
182	0.000130031	0.000130031	0.000130031	0.000130031	0.000130031	0.000130031	0.000130031	0.000289586	0.000513962	0.000843295	0.00110538
183	8.21571e-06	8.21571e-06	8.21571e-06	8.21571e-06	8.21571e-06	8.21571e-06	8.21571e-06	0	1.9461e-05	7.55653e-05	0.000127832
184	0.00389575	0.00389575	0.00389575	0.00389575	0.00389575	0.00389575	0.00389575	0.00984598	0.0200321	0.0283102	0.0334807
185	0.337102	0.337102	0.337102	0.337102	0.337102	0.337102	0.337102	0.470609	0.690219	0.952732	1.05254
186	0	0	0	0	0	0	0	0	0	0	0
187	5.8701e-05	5.8701e-05	5.8701e-05	5.8701e-05	5.8701e-05	5.8701e-05	5.8701e-05	0.000102506	0.000194752	0.000359735	0.000513219
188	1.46486e-06	1.46486e-06	1.46486e-06	1.46486e-06	1.46486e-06	1.46486e-06	1.46486e-06	0	0	0	0
189	2.81206e-05	2.81206e-05	2.81206e-05	2.81206e-05	2.81206e-05	2.81206e-05	2.81206e-05	2.87167e-05	3.59921e-05	7.73269e-05	0.000124068
190	3.55366e-05	3.55366e-05	3.55366e-05	3.55366e-05	3.55366e-05	3.55366e-05	3.55366e-05	6.19751e-05	0.00013419	0.000259653	0.00036531
191	0.0227736	0.0227736	0.0227736	0.0227736	0.0227736	0.0227736	0.0227736	0.0125647	0.0157061	0.0204786	0.0362917
192	1.66124e-05	1.66124e-05	1.66124e-05	1.66124e-05	1.66124e-05	1.66124e-05	1.66124e-05	0	0	9.64347e-06	1.406e-05
193	0	0	0	0	0	0	0	0	0	0	0
194	0	0	0	0	0	0	0	0	0	0	0
195	0.000978135	0.000978135	0.000978135	0.000978135	0.000978135	0.000978135	0.000978135	0.00124232	0.00153016	0.00194391	0.00146905
196	0.00329161	0.00329161	0.00329161	0.00329161	0.00329161	0.00329161	0.00329161	0.00385548	0.00456613	0.00566501	0.00558568
197	0.00149696	0.00149696	0.00149696	0.00149696	0.00149696	0.00149696	0.00149696	0.00687642	0.00900946	0.004891	0.0022565
198	0	0	0	0	0	0	0	0	0	0	0
199	0.00142533	0.00142533	0.00142533	0.00142533	0.00142533	0.00142533	0.00142533	0.00170331	0.00199487	0.00238332	0.0022293
200	0	0	0	0	0	0	0	0	0	0	0
201	0.00583882	0.00583882	0.00583882	0.00583882	0.00583882	0.00583882	0.00583882	0.00762187	0.00916655	0.00925419	0.0104313
202	0.00539484	0.00539484	0.00539484	0.00539484	0.00539484	0.00539484	0.00539484	0.0145529	0.0281914	0.0379655	0.0434189
203	0.00220203	0.00220203	0.00220203	0.00220203	0.00220203	0.00220203	0.00220203	0.00296992	0.00436648	0.00618587	0.0109516
204	2.10584e-05	2.10584e-05	2.10584e-05	2.10584e-05	2.10584e-05	2.10584e-05	2.10584e-05	2.35561e-05	2.69496e-05	3.88395e-05	6.13035e-05
205	0.000817947	0.000817947	0.000817947	0.000817947	0.000817947	0.000817947	0.000817947	0.00158953	0.00286615	0.00506417	0.00704743
206	0.000610194	0.000610194	0.000610194	0.000610194	0.000610194	0.000610194	0.000610194	0.000874057	0.000872125	0.000863068	0.000888248
207	0.0131632	0.0131632	0.0131632	0.0131632	0.0131632	0.0131632	0.0131632	0.0187507	0.0293418	0.0383735	0.0748138
208	0	0	0	0	0	0	0	0	9.1746e-08	4.25877e-07	8.99661e-07
209	7.9818e-05	7.9818e-05	7.9818e-05	7.9818e-05	7.9818e-05	7.9818e-05	7.9818e-05	0.000143493	0.000259577	0.000471662	0.000673992
210	0	0	0	0	0	0	0	0	0	0	0
211	0	0	0	0	0	0	0	5.93651e-08	1.58755e-07	2.5185e-07	3.93315e-07
212	3.60411e-06	3.60411e-06	3.60411e-06	3.60411e-06	3.60411e-06	3.60411e-06	3.60411e-06	6.50049e-06	1.17734e-05	2.13716e-05	3.04881e-05
213	0	0	0	0	0	0	0	0	0	0	0
214	0	0	0	0	0	0	0	0	0	0	0
215	0.000108404	0.000108404	0.000108404	0.000108404	0.000108404	0.000108404	0.000108404	0.000167143	0.00027104	0.000540152	0.000763614
216	0	0	0	0	0	0	0	0	0	0	0
217	0.00206698	0.00206698	0.00206698	0.00206698	0.00206698	0.00206698	0.00206698	0.00296522	0.00376162	0.00454435	0.00473987
218	0.0786955	0.0786955	0.0786955	0.0786955	0.0786955	0.0786955	0.0786955	0.0891846	0.0836654	0.0875068	0.0949019
219	0.00264588	0.00264588	0.00264588	0.00264588	0.00264588	0.00264588	0.00264588	0.00506931	0.00919941	0.0140406	0.0173418
220	0	0	0	0	0	0	0	0	0	0	0
221	0.00384572	0.00384572	0.00384572	0.00384572	0.00384572	0.00384572	0.00384572	0.009915	0.0191169	0.0267731	0.0315207
222	0	0	0	0	0	0	0	0	0	0	0
223	0	0	0	0	0	0	0	0	0	0	0
224	0.00644877	0.00644877	0.00644877	0.00644877	0.00644877	0.00644877	0.00644877	0.00810209	0.00930703	0.0110945	0.0127342
225	0.201581	0.201581	0.201581	0.201581	0.201581	0.201581	0.201581	0.315815	0.457404	0.549291	0.439091
226	7.06782e-06	7.06782e-06	7.06782e-06	7.06782e-06	7.06782e-06	7.06782e-06	7.06782e-06	6.95954e-06	1.28699e-05	3.30409e-05	5.02445e-05
227	2.63822e-08	2.63822e-08	2.63822e-08	2.63822e-08	2.63822e-08	2.63822e-08	2.63822e-08	1.31965e-07	3.00297e-07	5.90791e-07	6.77e-07
228	0.00219757	0.00219757	0.00219757	0.00219757	0.00219757	0.00219757	0.00219757	0.00305247	0.00378964	0.00503868	0.00632309
229	0.0133267	0.0133267	0.0133267	0.0133267	0.0133267	0.0133267	0.0133267	0.0163816	0.0187528	0.0213903	0.0298456
230	0	0	0	0	0	0	0	0	0	0	0
231	0.00808096	0.00808096	0.00808096	0.00808096	0.00808096	0.00808096	0.00808096	0.00929019	0.00926597	0.00903723	0.00907047
232	0	0	0	0	0	0	0	0.00427388	0.0192153	0.037315	0.0347218
233	0.000712952	0.000712952	0.000712952	0.000712952	0.000712952	0.000712952	0.000712952	0.000920734	0.00114794	0.00141478	0.00134055
234	0.00257238	0.00257238	0.00257238	0.00257238	0.00257238	0.00257238	0.00257238	0.00621999	0.0116296	0.0158976	0.0185986
235	0.000221882	0.000221882	0.000221882	0.000221882	0.000221882	0.000221882	0.000221882	0.000344221	0.000415211	0.000416779	0.000542382
236	0.00109779	0.00109779	0.00109779	0.00109779	0.00109779	0.00109779	0.00109779	0.00133844	0.00153298	0.00178973	0.0025333
237	3.44373e-05	3.44373e-05	3.44373e-05	3.44373e-05	3.44373e-05	3.44373e-05	3.44373e-05	4.2451e-05	4.8587e-05	5.49727e-05	7.63089e-05
238	0	0	0	0	0	0	0	0	0	0	0
239	0	0	0	0	0	0	0	0	0	0	0
240	0.0593632	0.0593632	0.0593632	0.0593632	0.0593632	0.0593632	0.0593632	0.0672347	0.0638962	0.0590901	0.0571267
241	0.0126825	0.0126825	0.0126825	0.0126825	0.0126825	0.0126825	0.0126825	0.0150629	0.0167688	0.0187949	0.0261021
242	0.000470063	0.000470063	0.000470063	0.000470063	0.000470063	0.000470063	0.000470063	0.000575772	0.000659264	0.00075963	0.00106661
243	8.06596e-07	8.06596e-07	8.06596e-07	8.06596e-07	8.06596e-07	8.06596e-07	8.06596e-07	8.06596e-07	9.36892e-07	1.76027e-06	3.06357e-06
244	2.50941e-06	2.50941e-06	2.50941e-06	2.50941e-06	2.50941e-06	2.50941e-06	2.50941e-06	2.50941e-06	2.91478e-06	5.47641e-06	9.53111e-06
245	0	0	0	0	0	0	0	0	0	0	0
246	0	0	0	0	0	0	0	0	0	0	0
247	0	0	0	0	0	0	0	0	0	0	0
248	8.96218e-08	8.96218e-08	8.96218e-08	8.96218e-08	8.96218e-08	8.96218e-08	8.96218e-08	8.96218e-08	1.04099e-07	1.95586e-07	3.40397e-07
249	0	0	0	0	0	0	0	0	0	0	0
250	0	0	0	0	0	0	0	0	0	0	0
251	5.89319e-06	5.89319e-06	5.89319e-06	5.89319e-06	5.89319e-06	5.89319e-06	5.89319e-06	5.99106e-06	7.83404e-06	1.88244e-05	3.80634e-05
252	0.00357552	0.00357552	0.00357552	0.00357552	0.00357552	0.00357552	0.00357552	0.00449167	0.00531453	0.00600719	0.00660015
253	9.5551e-05	9.5551e-05	9.5551e-05	9.5551e-05	9.5551e-05	9.5551e-05	9.5551e-05	0.000165567	0.000290726	0.000525489	0.000758538
254	0.000764122	0.000764122	0.000764122	0.000764122	0.000764122	0.000764122	0.000764122	0.00112346	0.00256189	0.00393658	0.00492577
255	0.00340682	0.00340682	0.00340682	0.00340682	0.00340682	0.00340682	0.00340682	0.00514578	0.00729968	0.00861495	0.00682101
256	0.000769743	0.000769743	0.000769743	0.000769743	0.000769743	0.000769743	0.000769743	0.00094594	0.00109823	0.00125804	0.00176131
257	3.04714e-06	3.04714e-06	3.04714e-06	3.04714e-06	3.04714e-06	3.04714e-06	3.04714e-06	3.04714e-06	3.53937e-06	6.64993e-06	1.15735e-05
258	0	0	0	0	0	0	0	0	0	0	0
259	0.000511392	0.000511392	0.000511392	0.000511392	0.000511392	0.000511392	0.000511392	0.000887872	0.00139117	0.00173424	0.00139491
260	0.00126801	0.00126801	0.00126801	0.00126801	0.00126801	0.00126801	0.00126801	0.00194938	0.00253121	0.00302294	0.00422814
261	3.22638e-06	3.22638e-06	3.22638e-06	3.22638e-06	3.22638e-06	3.22638e-06	3.22638e-06	3.22638e-06	3.74757e-06	7.0411e-06	1.22543e-05
262	0	0	0	0	0	0	0	4.12889e-07	1.96176e-05	0.000103835	0.000169447
263	8.99309e-07	8.99309e-07	8.99309e-07	8.99309e-07	8.99309e-07	8.99309e-07	8.99309e-07	8.99313e-07	8.99308e-07	1.71965e-05	5.20869e-05
264	8.06596e-07	8.06596e-07	8.06596e-07	8.06596e-07	8.06596e-07	8.06596e-07	8.06596e-07	8.06596e-07	9.36892e-07	1.76027e-06	3.06357e-06
265	0.000269901	0.000269901	0.000269901	0.000269901	0.000269901	0.000269901	0.000269901	0.000331927	0.000379963	0.000432819	0.000603391
266	0.0140757	0.0140757	0.0140757	0.0140757	0.0140757	0.0140757	0.0140757	0.0168103	0.0183134	0.0189212	0.0199905
267	0	0	0	0	0	0	0	0	0	2.22927e-06	7.28423e-06
268	1.97673e-05	1.97673e-05	1.97673e-05	1.97673e-05	1.97673e-05	1.97673e-05	1.97673e-05	3.82223e-05	7.08957e-05	0.000126143	0.000173742
269	7.78813e-05	7.78813e-05	7.78813e-05	7.78813e-05	7.78813e-05	7.78813e-05	7.78813e-05	7.78813e-05	9.04621e-05	0.000169964	0.000295805
270	5.37731e-07	5.37731e-07	5.37731e-07	5.37731e-07	5.37731e-07	5.37731e-07	5.37731e-07	5.37731e-07	6.24595e-07	1.17352e-06	2.04238e-06
271	1.12631e-06	1.12631e-06	1.12631e-06	1.12631e-06	1.12631e-06	1.12631e-06	1.12631e-06	1.1263e-06	7.84557e-06	2.45869e-05	3.49436e-05
272	0	0	0	0	0	0	0	0	0	0	0
273	0	0	0	0	0	0	0	0	0	0	0
274	0	0	0	0	0	0	0	0	0	0	0
275	0	0	0	0	0	0	0	0	0	0	0
276	0	0	0	0	0	0	0	0	0	0	0
277	0	0	0	0	0	0	0	0	0	0	0
278	0	0	0	0	0	0	0	0	0	0	0
279	0.00319494	0.00319494	0.00319494	0.00319494	0.00319494	0.00319494	0.00319494	0.00473133	0.00653555	0.0075277	0.00583687
280	0.00076347	0.00076347	0.00076347	0.00076347	0.00076347	0.00076347	0.00076347	0.000941875	0.00107796	0.00121687	0.00168671
281	4.53333e-05	4.53333e-05	4.53333e-05	4.53333e-05	4.53333e-05	4.53333e-05	4.53333e-05	4.53339e-05	4.60559e-05	6.95117e-05	0.000158215
282	0.0615139	0.0615139	0.0615139	0.0615139	0.0615139	0.0615139	0.0615139	0.0727442	0.0698866	0.0643817	0.0633978
283	3.81607e-05	3.81607e-05	3.81607e-05	3.81607e-05	3.81607e-05	3.81607e-05	3.81607e-05	0.000133346	0.000262436	0.000337218	0.0002812
284	4.42177e-05	4.42177e-05	4.42177e-05	4.42177e-05	4.42177e-05	4.42177e-05	4.42177e-05	4.38338e-05	0.000397877	0.0012228	0.00166146
285	0	0	0	0	0	0	0	0	0	0	0
286	0	0	0	0	0	0	0	0	0	0	0
287	0.0025371	0.0025371	0.0025371	0.0025371	0.0025371	0.0025371	0.0025371	0.00434397	0.00595443	0.006661	0.00842649
288	7.45859e-06	7.45859e-06	7.45859e-06	7.45859e-06	7.45859e-06	7.45859e-06	7.45859e-06	2.74823e-05	5.0908e-05	5.34443e-05	3.87295e-05
289	0.216868	0.216868	0.216868	0.216868	0.216868	0.216868	0.216868	0.324345	0.451386	0.516775	0.399369
290	1.55653e-05	1.55653e-05	1.55653e-05	1.55653e-05	1.55653e-05	1.55653e-05	1.55653e-05	1.56178e-05	4.10354e-05	0.000117412	0.000174347
291	1.47676e-05	1.47676e-05	1.47676e-05	1.47676e-05	1.47676e-05	1.47676e-05	1.47676e-05	1.47676e-05	1.74939e-05	3.43219e-05	5.53169e-05
292	0.0419709	0.0419709	0.0419709	0.0419709	0.0419709	0.0419709	0.0419709	0.0544958	0.0637022	0.0676341	0.071058
293	0.00148183	0.00148183	0.00148183	0.00148183	0.00148183	0.00148183	0.00148183	0.00183279	0.00262735	0.00414157	0.00544241
294	0	0	0	0	0	0	0	0	0	0	0
295	0.0038235	0.0038235	0.0038235	0.0038235	0.0038235	0.0038235	0.0038235	0.00469268	0.00535711	0.00613343	0.00857663
296	1.58043e-05	1.58043e-05	1.58043e-05	1.58043e-05	1.58043e-05	1.58043e-05	1.58043e-05	1.58043e-05	0.000139289	0.000441862	0.000612447
297	0	0	0	0	0	0	0	0	0	0	0
298	1.36108e-05	1.36108e-05	1.36108e-05	1.36108e-05	1.36108e-05	1.36108e-05	1.36108e-05	1.29724e-05	0.000148648	0.000476007	0.000655828
299	0.00245617	0.00245617	0.00245617	0.00245617	0.00245617	0.00245617	0.00245617	0.00286259	0.00287728	0.0029226	0.00306361
300	5.84665e-05	5.84665e-05	5.84665e-05	5.84665e-05	5.84665e-05	5.84665e-05	5.84665e-05	0.000199936	0.000421915	0.000688605	0.000684026
301	0.0049966	0.0049966	0.0049966	0.0049966	0.0049966	0.0049966	0.0049966	0.00766509	0.0110721	0.0134936	0.0110039
302	1.54148e-05	1.54148e-05	1.54148e-05	1.54148e-05	1.54148e-05	1.54148e-05	1.54148e-05	1.54148e-05	0.000153172	0.000488409	0.000675094
303	4.71213e-06	4.71213e-06	4.71213e-06	4.71213e-06	4.71213e-06	4.71213e-06	4.71213e-06	4.71212e-06	4.205e-05	0.00013347	0.00018494
304	8.36074e-05	8.36074e-05	8.36074e-05	8.36074e-05	8.36074e-05	8.36074e-05	8.36074e-05	8.36717e-05	0.000565277	0.00180621	0.00249569
305	2.38281e-05	2.38281e-05	2.38281e-05	2.38281e-05	2.38281e-05	2.38281e-05	2.38281e-05	2.3828e-05	0.000147154	0.00045772	0.000641975
306	0	0	0	0	0	0	0	0	0	0	0
307	0.000110945	0.000110945	0.000110945	0.000110945	0.000110945	0.000110945	0.000110945	0.000107978	0.000786321	0.002495	0.00346962
308	2.21716e-05	2.21716e-05	2.21716e-05	2.21716e-05	2.21716e-05	2.21716e-05	2.21716e-05	2.40021e-05	0.000347817	0.0011008	0.00150816
309	0	0	0	0	0	0	0	0	0	0	0
310	6.92761e-06	6.92761e-06	6.92761e-06	6.92761e-06	6.92761e-06	6.92761e-06	6.92761e-06	1.91425e-05	3.96388e-05	7.64067e-05	8.36892e-05
311	0	0	0	0	0	0	0	0	0	0	0
312	0	0	0	0	0	0	0	0	0	0	0
313	0	0	0	0	0	0	0	0	0	0	0
314	0	0	0	0	0	0	0	0	0	0	0
315	1.40207e-07	1.40207e-07	1.40207e-07	1.40207e-07	1.40207e-07	1.40207e-07	1.40207e-07	8.65872e-06	2.09389e-05	4.38238e-05	0.000113852
316	0	0	0	0	0	0	0	0	0	0	0
317	0	0	0	0	0	0	0	0	0	0	0
318	1.7705e-05	1.7705e-05	1.7705e-05	1.7705e-05	1.7705e-05	1.7705e-05	1.7705e-05	1.82796e-05	0.000242397	0.000805159	0.00129841
319	0.000489332	0.000489332	0.000489332	0.000489332	0.000489332	0.000489332	0.000489332	0.000695325	0.00107084	0.0015522	0.00173309
320	1.99535e-06	1.99535e-06	1.99535e-06	1.99535e-06	1.99535e-06	1.99535e-06	1.99535e-06	1.99535e-06	4.52791e-06	1.9566e-05	2.9764e-05
321	0	0	0	0	0	0	0	0	0	0	0
322	2.37162e-06	2.37162e-06	2.37162e-06	2.37162e-06	2.37162e-06	2.37162e-06	2.37162e-06	2.35542e-06	1.60052e-05	5.1154e-05	8.26239e-05
323	0.00131145	0.00131145	0.00131145	0.00131145	0.00131145	0.00131145	0.00131145	0.00130301	0.0012806	0.0018208	0.00425958
324	0	0	0	0	0	0	0	0	0	0	0
325	0.00113352	0.00113352	0.00113352	0.00113352	0.00113352	0.00113352	0.00113352	0.00171682	0.00246385	0.00300705	0.00248798
326	0.00280197	0.00280197	0.00280197	0.00280197	0.00280197	0.00280197	0.00280197	0.00408163	0.00650426	0.00938962	0.0102557
327	4.30584e-07	4.30584e-07	4.30584e-07	4.30584e-07	4.30584e-07	4.30584e-07	4.30584e-07	4.30584e-07	5.48016e-07	1.26876e-06	2.10888e-06
328	0	0	0	0	0	0	0	0	0	0	0
329	0	0	0	0	0	0	0	0	0	0	0
330	0	0	0	0	0	0	0	0	0	0	0
331	0	0	0	0	0	0	0	0	0	0	0
332	0	0	0	0	0	0	0	0	0	0	0
333	0	0	0	0	0	0	0	0	0	0	0
334	0	0	0	0	0	0	0	0	0	0	0
335	0	0	0	0	0	0	0	0	0	0	0
336	0	0	0	0	0	0	0	0	0	0	0
337	0	0	0	0	0	0	0	0	0	0	0
338	0.00312921	0.00312921	0.00312921	0.00312921	0.00312921	0.00312921	0.00312921	0.00457906	0.00715102	0.0103882	0.011445
339	3.27875e-06	3.27875e-06	3.27875e-06	3.27875e-06	3.27875e-06	3.27875e-06	3.27875e-06	3.31405e-06	1.08189e-05	3.41327e-05	5.66743e-05
340	0	0	0	0	0	0	0	0	0	0	0
341	1.50209e-05	1.50209e-05	1.50209e-05	1.50209e-05	1.50209e-05	1.50209e-05	1.50209e-05	1.41404e-05	1.4906e-05	3.32251e-05	8.44235e-05
342	0	0	0	0	0	0	0	0	0	0	0
343	0.000809839	0.000809839	0.000809839	0.000809839	0.000809839	0.000809839	0.000809839	0.0016724	0.00336485	0.00366109	0.00307968
344	1.9536e-05	1.9536e-05	1.9536e-05	1.9536e-05	1.9536e-05	1.9536e-05	1.9536e-05	0.000121408	0.000201029	0.000382329	0.000597225
345	0	0	0	0	0	0	0	0	0	0	0
346	0	0	0	0	0	0	0	0	0	0	0
347	1.49117e-05	1.49117e-05	1.49117e-05	1.49117e-05	1.49117e-05	1.49117e-05	1.49117e-05	2.62246e-05	9.117e-05	0.000261658	0.00033026
348	0	0	0	0	0	0	0	0	0	0	0
349	0	0	0	0	0	0	0	0	0	0	0
350	0	0	0	0	0	0	0	0	1.10758e-05	3.71691e-05	4.04675e-05
351	0	0	0	0	0	0	0	0	0	0	0
352	0	0	0	0	0	0	0	0	0	0	0
353	0	0	0	0	0	0	0	0	0	0	0
354	0	0	0	0	0	0	0	0	0	0	0
355	0	0	0	0	0	0	0	0	0	0	0
356	0	0	0	0	0	0	0	0	0	0	0
357	0	0	0	0	0	0	0	0	0	0	0
358	0	0	0	0	0	0	0	0	0	0	0
359	0	0	0	0	0	0	0	0	0	0	0
360	0	0	0	0	0	0	0	0	0	0	0
361	3.12581e-07	3.12581e-07	3.12581e-07	3.12581e-07	3.12581e-07	3.12581e-07	3.12581e-07	3.12581e-07	3.9783e-07	9.21048e-07	1.53094e-06
362	0	0	0	0	0	0	0	0	0	0	0
363	0	0	0	0	0	0	0	0	1.94846e-05	0.000105869	0.0001407
364	0.00017749	0.00017749	0.00017749	0.00017749	0.00017749	0.00017749	0.00017749	0.000229399	0.000290402	0.000397673	0.000509588
365	0.0129353	0.0129353	0.0129353	0.0129353	0.0129353	0.0129353	0.0129353	0.0202611	0.0340171	0.0502957	0.0572242
366	0	0	0	0	0	0	0	0	0	0	0
367	0.000435478	0.000435478	0.000435478	0.000435478	0.000435478	0.000435478	0.000435478	0.000459845	0.000597057	0.00126181	0.00179159
368	3.58885e-07	3.58885e-07	3.58885e-07	3.58885e-07	3.58885e-07	3.58885e-07	3.58885e-07	3.58885e-07	8.14392e-07	3.51914e-06	5.35336e-06
369	0	0	0	0	0	0	0	0	0	0	0
370	0	0	0	0	0	0	0	0	0	0	0
371	4.80136e-07	4.80136e-07	4.80136e-07	4.80136e-07	4.80136e-07	4.80136e-07	4.80136e-07	4.80136e-07	5.95229e-07	1.30647e-06	2.206e-06
372	0	0	0	0	0	0	0	0	0	0	0
373	0	0	0	0	0	0	0	0	0	0	0
374	0	0	0	0	0	0	0	0	0	0	0
375	5.41519e-08	5.41519e-08	5.41519e-08	5.41519e-08	5.41519e-08	5.41519e-08	5.41519e-08	5.41519e-08	6.89206e-08	1.59564e-07	2.65221e-07
376	0	0	0	0	0	0	0	0	0	0	0
377	1.94947e-08	1.94947e-08	1.94947e-08	1.94947e-08	1.94947e-08	1.94947e-08	1.94947e-08	1.94947e-08	2.48114e-08	5.74429e-08	9.54797e-08
378	0	0	0	0	0	0	0	0	0	0	0
379	0	0	0	0	0	0	0	0	0	0	0
380	1.52043e-06	1.52043e-06	1.52043e-06	1.52043e-06	1.52043e-06	1.52043e-06	1.52043e-06	1.52043e-06	1.88489e-06	4.13715e-06	6.98566e-06
381	0	0	0	0	0	0	0	0	0	0	0
382	0.00240293	0.00240293	0.00240293	0.00240293	0.00240293	0.00240293	0.00240293	0.00307313	0.00391739	0.00505791	0.00557999
383	0	0	0	0	0	0	0	0	0	0	0
384	0.0140141	0.0140141	0.0140141	0.0140141	0.0140141	0.0140141	0.0140141	0.0201421	0.0314275	0.04619	0.0501441
385	6.73136e-05	6.73136e-05	6.73136e-05	6.73136e-05	6.73136e-05	6.73136e-05	6.73136e-05	8.0663e-05	9.65691e-05	0.000184803	0.000234554
386	0.000104351	0.000104351	0.000104351	0.000104351	0.000104351	0.000104351	0.000104351	0.000131712	0.000166295	0.000200578	0.000275359
387	0	0	0	0	0	0	0	0	0	0	0
388	7.1039e-05	7.1039e-05	7.1039e-05	7.1039e-05	7.1039e-05	7.1039e-05	7.1039e-05	7.83979e-05	7.54991e-05	8.04723e-05	8.70851e-05
389	0	0	0	0	0	0	0	0	0	0	0
390	0	0	0	0	0	0	0	0	0	0	0
391	0	0	0	0	0	0	0	0	0	0	0
392	0	0	0	0	0	0	0	0	0	0	0
393	0	0	0	0	0	0	0	0	0	0	0
394	1.20131e-05	1.20131e-05	1.20131e-05	1.20131e-05	1.20131e-05	1.20131e-05	1.20131e-05	1.20131e-05	1.48583e-05	3.24511e-05	5.48491e-05
395	0.00266978	0.00266978	0.00266978	0.00266978	0.00266978	0.00266978	0.00266978	0.00386185	0.00567002	0.0065993	0.00571341
396	0	0	0	0	0	0	0	0	0	0	0
397	0	0	0	0	0	0	0	0	0	0	0
398	0.00196397	0.00196397	0.00196397	0.00196397	0.00196397	0.00196397	0.00196397	0.00196398	0.00196528	0.00284636	0.0066899
399	0.00349368	0.00349368	0.00349368	0.00349368	0.00349368	0.00349368	0.00349368	0.00444814	0.00567066	0.00829271	0.0113789
400	5.91465e-06	5.91465e-06	5.91465e-06	5.91465e-06	5.91465e-06	5.91465e-06	5.91465e-06	5.91465e-06	7.52774e-06	1.74281e-05	2.89684e-05
401	0.00142696	0.00142696	0.00142696	0.00142696	0.00142696	0.00142696	0.00142696	0.00190657	0.00288555	0.00424371	0.00524388
402	0.0321684	0.0321684	0.0321684	0.0321684	0.0321684	0.0321684	0.0321684	0.0440858	0.065582	0.0939506	0.10648
403	0.00433214	0.00433214	0.00433214	0.00433214	0.00433214	0.00433214	0.00433214	0.00707242	0.0125713	0.0211607	0.0255473
404	0.010507	0.010507	0.010507	0.010507	0.010507	0.010507	0.010507	0.0137989	0.0179803	0.025833	0.0315759
405	0.0409286	0.0409286	0.0409286	0.0409286	0.0409286	0.0409286	0.0409286	0.0547116	0.0763198	0.100342	0.109669
406	0.00104934	0.00104934	0.00104934	0.00104934	0.00104934	0.00104934	0.00104934	0.00153777	0.00203401	0.00256852	0.00303533
407	0.00157811	0.00157811	0.00157811	0.00157811	0.00157811	0.00157811	0.00157811	0.00211871	0.00282219	0.00334006	0.00363065
408	0.00700621	0.00700621	0.00700621	0.00700621	0.00700621	0.00700621	0.00700621	0.0110519	0.0192514	0.0298162	0.0348762
409	0.0147062	0.0147062	0.0147062	0.0147062	0.0147062	0.0147062	0.0147062	0.0179639	0.021883	0.0246879	0.0268777
410	0.00080388	0.00080388	0.00080388	0.00080388	0.00080388	0.00080388	0.00080388	0.00207851	0.00488228	0.00894295	0.0111831
411	8.6533e-05	8.6533e-05	8.6533e-05	8.6533e-05	8.6533e-05	8.6533e-05	8.6533e-05	0.000190968	0.000313698	0.000547054	0.000736772
412	0.00309085	0.00309085	0.00309085	0.00309085	0.00309085	0.00309085	0.00309085	0.00418327	0.0055348	0.00652255	0.00883882
413	0	0	0	0	0	0	0	0	0	0	0
414	0	0	0	0	0	0	0	0	0	1.46741e-05	8.60257e-05
415	2.00745e-07	2.00745e-07	2.00745e-07	2.00745e-07	2.00745e-07	2.00745e-07	2.00745e-07	2.00745e-07	2.33173e-07	4.38095e-07	7.62458e-07
416	0	0	0	0	0	0	0	0	0	0	0
417	0.014857	0.014857	0.014857	0.014857	0.014857	0.014857	0.014857	0.0214267	0.0332819	0.0475764	0.0491706
419	0.010355	0.010355	0.010355	0.010355	0.010355	0.010355	0.010355	0.01123	0.0154272	0.023125	0.0238817
420	0.0130921	0.0130921	0.0130921	0.0130921	0.0130921	0.0130921	0.0130921	0.0166129	0.0207579	0.023484	0.0311449
421	0.0120367	0.0120367	0.0120367	0.0120367	0.0120367	0.0120367	0.0120367	0.013919	0.0188521	0.0240671	0.0240049
422	0.0896385	0.0896385	0.0896385	0.0896385	0.0896385	0.0896385	0.0896385	0.118761	0.107312	0.171629	0.15639
423	0	0	0	0	0	0	0	0	0	0	0
424	6.71619e-07	6.71619e-07	6.71619e-07	6.71619e-07	6.71619e-07	6.71619e-07	6.71619e-07	0	0	0	0
425	0	0	0	0	0	0	0	0	0	0	0
426	0	0	0	0	0	0	0	0	0	0	0
427	0.000139048	0.000139048	0.000139048	0.000139048	0.000139048	0.000139048	0.000139048	0.000391435	0.000780969	0.00106138	0.00121416
428	0.0213918	0.0213918	0.0213918	0.0213918	0.0213918	0.0213918	0.0213918	0.0238869	0.0233058	0.0388965	0.0358378
429	0.00553562	0.00553562	0.00553562	0.00553562	0.00553562	0.00553562	0.00553562	0.00744876	0.00795027	0.00854821	0.0098055
430	0.0015376	0.0015376	0.0015376	0.0015376	0.0015376	0.0015376	0.0015376	0.00235111	0.00332924	0.00388117	0.00303615
431	0	0	0	0	0	0	0	0	0	0	0
432	0	0	0	0	0	0	0	0	0	0	0
433	0	0	0	0	0	0	0	0	0	0	0
434	0	0	0	0	0	0	0	0	0	0	2.46e-06
435	0	0	0	0	0	0	0	0	0	0	0
436	0	0	0	0	0	0	0	0	0	0	0
437	0	0	0	0	0	0	0	0	0	0	0
438	0	0	0	0	0	0	0	0	0	0	0
439	0	0	0	0	0	0	0	0	0	0	0
440	3.18552e-06	3.18552e-06	3.18552e-06	3.18552e-06	3.18552e-06	3.18552e-06	3.18552e-06	0	6.55046e-05	0.00034719	0.000291493
441	2.43109e-07	2.43109e-07	2.43109e-07	2.43109e-07	2.43109e-07	2.43109e-07	2.43109e-07	2.43109e-07	2.95894e-07	6.19295e-07	9.88122e-07
442	0	0	0	0	0	0	0	0	0	0	0
443	2.6929e-06	2.6929e-06	2.6929e-06	2.6929e-06	2.6929e-06	2.6929e-06	2.6929e-06	2.6929e-06	3.27759e-06	6.85989e-06	1.09453e-05
444	0.00418143	0.00418143	0.00418143	0.00418143	0.00418143	0.00418143	0.00418143	0.00715232	0.00877901	0.016502	0.0133236
445	0	0	0	0	0	0	0	0	0	0	1.71779e-06
446	0.000152762	0.000152762	0.000152762	0.000152762	0.000152762	0.000152762	0.000152762	0.000327255	0.000445605	0.000789059	0.000457169
447	6.54525e-06	6.54525e-06	6.54525e-06	6.54525e-06	6.54525e-06	6.54525e-06	6.54525e-06	6.54525e-06	7.96636e-06	1.66733e-05	2.66033e-05
448	1.14673e-05	1.14673e-05	1.14673e-05	1.14673e-05	1.14673e-05	1.14673e-05	1.14673e-05	1.14673e-05	1.39571e-05	2.92117e-05	4.66089e-05
449	0.00223245	0.00223245	0.00223245	0.00223245	0.00223245	0.00223245	0.00223245	0.00396683	0.00495593	0.00978285	0.0112172
450	0.000730581	0.000730581	0.000730581	0.000730581	0.000730581	0.000730581	0.000730581	0.00186257	0.00324355	0.00588696	0.00580848
451	0.0076459	0.0076459	0.0076459	0.0076459	0.0076459	0.0076459	0.0076459	0.0114897	0.013134	0.0277679	0.0313405
452	0.000118955	0.000118955	0.000118955	0.000118955	0.000118955	0.000118955	0.000118955	0.00036237	0.000832924	0.00189354	0.00126406
453	0	0	0	0	0	0	0	0	0	0	0
454	0.0117196	0.0117196	0.0117196	0.0117196	0.0117196	0.0117196	0.0117196	0.0141391	0.0128463	0.0190015	0.0112836
455	0.0633428	0.0633428	0.0633428	0.0633428	0.0633428	0.0633428	0.0633428	0.085471	0.0660577	0.0863943	0.0527978
456	0.0141746	0.0141746	0.0141746	0.0141746	0.0141746	0.0141746	0.0141746	0.0190296	0.0180353	0.0263564	0.0149874
457	0.0108755	0.0108755	0.0108755	0.0108755	0.0108755	0.0108755	0.0108755	0.012447	0.0150743	0.031966	0.0328699
458	0.00146495	0.00146495	0.00146495	0.00146495	0.00146495	0.00146495	0.00146495	0.00443315	0.00732522	0.00859455	0.00957945
459	4.39621e-05	4.39621e-05	4.39621e-05	4.39621e-05	4.39621e-05	4.39621e-05	4.39621e-05	0	0.00010763	0.000405878	0.000336223
460	0.00329556	0.00329556	0.00329556	0.00329556	0.00329556	0.00329556	0.00329556	0.00643353	0.00882069	0.00980784	0.0110179
461	0	0	0	0	0	0	0	0	0	0	1.08119e-06
462	0	0	0	0	0	0	0	0	0	0	0
463	0.000478609	0.000478609	0.000478609	0.000478609	0.000478609	0.000478609	0.000478609	0.000464511	0.000558409	0.00125928	0.00191344
464	0.00153501	0.00153501	0.00153501	0.00153501	0.00153501	0.00153501	0.00153501	0.00248541	0.00414595	0.00636663	0.0083893
465	0.00597555	0.00597555	0.00597555	0.00597555	0.00597555	0.00597555	0.00597555	0.0079326	0.0090198	0.01592	0.012057
467	0.0587099	0.0587099	0.0587099	0.0587099	0.0587099	0.0587099	0.0587099	0.0766515	0.068141	0.106384	0.132133
468	0	0	0	0	0	0	0	0	0	0	0
469	0.0100148	0.0100148	0.0100148	0.0100148	0.0100148	0.0100148	0.0100148	0.0131617	0.0115673	0.017421	0.0209518
470	0.00682677	0.00682677	0.00682677	0.00682677	0.00682677	0.00682677	0.00682677	0.00743947	0.00563931	0.00749866	0.00859784
471	0.0351206	0.0351206	0.0351206	0.0351206	0.0351206	0.0351206	0.0351206	0.0442548	0.0391464	0.063583	0.0816097
472	0.000352372	0.000352372	0.000352372	0.000352372	0.000352372	0.000352372	0.000352372	0.000656145	0.000700531	0.00116283	0.00144983
473	0.00216525	0.00216525	0.00216525	0.00216525	0.00216525	0.00216525	0.00216525	0.00181622	0.00107592	0.00105882	0.00109764
474	0.000517981	0.000517981	0.000517981	0.000517981	0.000517981	0.000517981	0.000517981	0.00138995	0.00210324	0.00263345	0.00363444
475	0.00201984	0.00201984	0.00201984	0.00201984	0.00201984	0.00201984	0.00201984	0.00287421	0.00447279	0.0051303	0.00892887
476	0.0155382	0.0155382	0.0155382	0.0155382	0.0155382	0.0155382	0.0155382	0.0273868	0.0357824	0.0422525	0.0687477
477	0.0068943	0.0068943	0.0068943	0.0068943	0.0068943	0.0068943	0.0068943	0.0087266	0.0122818	0.013683	0.0222142
478	0.00418355	0.00418355	0.00418355	0.00418355	0.00418355	0.00418355	0.00418355	0.00556881	0.0083614	0.00812495	0.0140224
479	0.0278344	0.0278344	0.0278344	0.0278344	0.0278344	0.0278344	0.0278344	0.040791	0.0661347	0.0732223	0.132234
480	0.00662623	0.00662623	0.00662623	0.00662623	0.00662623	0.00662623	0.00662623	0.0142184	0.0166821	0.0211605	0.030507
481	0.00116214	0.00116214	0.00116214	0.00116214	0.00116214	0.00116214	0.00116214	0.00149473	0.00204275	0.00236512	0.00447473
482	3.23533e-06	3.23533e-06	3.23533e-06	3.23533e-06	3.23533e-06	3.23533e-06	3.23533e-06	1.7904e-06	1.61148e-06	0	0
483	0.000520322	0.000520322	0.000520322	0.000520322	0.000520322	0.000520322	0.000520322	0.000512478	0.000475959	0.00057273	0.00105063
484	0.0541471	0.0541471	0.0541471	0.0541471	0.0541471	0.0541471	0.0541471	0.0595255	0.0673357	0.0832307	0.0797461
485	0.00484995	0.00484995	0.00484995	0.00484995	0.00484995	0.00484995	0.00484995	0.013294	0.0265647	0.0363329	0.0418637
487	0.000372002	0.000372002	0.000372002	0.000372002	0.000372002	0.000372002	0.000372002	0.000594981	0.00120498	0.00250735	0.0036834
488	0.000359753	0.000359753	0.000359753	0.000359753	0.000359753	0.000359753	0.000359753	0.000522319	0.00093563	0.00148976	0.00204319
489	0.000235522	0.000235522	0.000235522	0.000235522	0.000235522	0.000235522	0.000235522	0.000490528	0.000865034	0.00132228	0.00165693
490	3.55848e-05	3.55848e-05	3.55848e-05	3.55848e-05	3.55848e-05	3.55848e-05	3.55848e-05	4.5762e-05	0.000141384	0.0002777	0.000380247
491	0.0383968	0.0383968	0.0383968	0.0383968	0.0383968	0.0383968	0.0383968	0.0447216	0.0449291	0.0463265	0.0549469
492	0.00356833	0.00356833	0.00356833	0.00356833	0.00356833	0.00356833	0.00356833	0.00930195	0.0186304	0.0259097	0.0302874
493	0.00890397	0.00890397	0.00890397	0.00890397	0.00890397	0.00890397	0.00890397	0.00802469	0.00477271	0.00779691	0.0141144
494	0.0028043	0.0028043	0.0028043	0.0028043	0.0028043	0.0028043	0.0028043	0.00446326	0.006426	0.00859619	0.00970311
495	0.000481267	0.000481267	0.000481267	0.000481267	0.000481267	0.000481267	0.000481267	0.00137782	0.0028884	0.00401224	0.00466208
496	3.6374e-05	3.6374e-05	3.6374e-05	3.6374e-05	3.6374e-05	3.6374e-05	3.6374e-05	4.22858e-05	4.27654e-05	0.000793234	0.00172509
497	1.54069e-06	1.54069e-06	1.54069e-06	1.54069e-06	1.54069e-06	1.54069e-06	1.54069e-06	0	0	0	0
498	0.30074	0.30074	0.30074	0.30074	0.30074	0.30074	0.30074	0.343062	0.339316	0.344022	0.361545
499	0	0	0	0	0	0	0	0	0	0	0
500	0.018677	0.018677	0.018677	0.018677	0.018677	0.018677	0.018677	0.0217697	0.0217188	0.0222686	0.0238039
501	1.2359e-06	1.2359e-06	1.2359e-06	1.2359e-06	1.2359e-06	1.2359e-06	1.2359e-06	1.2359e-06	1.57296e-06	3.64168e-06	6.05309e-06
502	0	0	0	0	0	0	0	0	0	0	0
503	0.000200066	0.000200066	0.000200066	0.000200066	0.000200066	0.000200066	0.000200066	0.00020391	0.000224275	0.000378122	0.000752463
504	0.000829498	0.000829498	0.000829498	0.000829498	0.000829498	0.000829498	0.000829498	0.000833407	0.000864494	0.0012699	0.00272869
505	3.67831e-06	3.67831e-06	3.67831e-06	3.67831e-06	3.67831e-06	3.67831e-06	3.67831e-06	5.46961e-06	0.000100824	0.000353393	0.000507812
506	2.92841e-06	2.92841e-06	2.92841e-06	2.92841e-06	2.92841e-06	2.92841e-06	2.92841e-06	2.82487e-06	1.1411e-05	2.6106e-05	3.50049e-05
507	0	0	0	0	0	0	0	0	0	0	0
508	0	0	0	0	0	0	0	0	0	0	0
509	0	0	0	0	0	0	0	0	0	0	0
510	0.000222382	0.000222382	0.000222382	0.000222382	0.000222382	0.000222382	0.000222382	0.000219813	0.00067623	0.00181522	0.00305519
511	0.000140428	0.000140428	0.000140428	0.000140428	0.000140428	0.000140428	0.000140428	0.000140364	0.00189731	0.00607635	0.00837734
512	1.04641e-06	1.04641e-06	1.04641e-06	1.04641e-06	1.04641e-06	1.04641e-06	1.04641e-06	5.87365e-07	1.97541e-06	4.96561e-06	6.55284e-06
513	4.01173e-05	4.01173e-05	4.01173e-05	4.01173e-05	4.01173e-05	4.01173e-05	4.01173e-05	4.00952e-05	0.000210792	0.000620168	0.000860711
514	0	0	0	0	0	0	0	0	0	0	0
515	2.62786e-05	2.62786e-05	2.62786e-05	2.62786e-05	2.62786e-05	2.62786e-05	2.62786e-05	2.84009e-05	0.000440302	0.00157121	0.00264194
516	5.49473e-05	5.49473e-05	5.49473e-05	5.49473e-05	5.49473e-05	5.49473e-05	5.49473e-05	5.31975e-05	0.00070764	0.00227794	0.00363037
517	0	0	0	0	0	0	0	0	0	0	0
518	2.72761e-07	2.72761e-07	2.72761e-07	2.72761e-07	2.72761e-07	2.72761e-07	2.72761e-07	2.79992e-07	1.07591e-06	3.45775e-06	5.7722e-06
519	0	0	0	0	0	0	0	0	0	0	0
520	0	0	0	0	0	0	0	0	0	0	0
521	0	0	0	0	0	0	0	0	0	0	0
522	0	0	0	0	0	0	0	0	0	0	0
523	5.64505e-05	5.64505e-05	5.64505e-05	5.64505e-05	5.64505e-05	5.64505e-05	5.64505e-05	0.00021455	0.000735752	0.00221395	0.00268064
524	0	0	0	0	0	0	0	0	0	0	0
525	0	0	0	0	0	0	0	0	0	0	0
526	0.000307428	0.000307428	0.000307428	0.000307428	0.000307428	0.000307428	0.000307428	0.000268082	0.000162832	0.000491698	0.000695946
527	0	0	0	0	0	0	0	0	0	0	0
528	3.17334e-06	3.17334e-06	3.17334e-06	3.17334e-06	3.17334e-06	3.17334e-06	3.17334e-06	3.17334e-06	3.68596e-06	6.92534e-06	1.20528e-05
529	0	0	0	0	0	0	0	0	0	0	0
530	0	0	0	0	0	0	0	0	0	0	0
531	3.81911e-05	3.81911e-05	3.81911e-05	3.81911e-05	3.81911e-05	3.81911e-05	3.81911e-05	3.99026e-05	0.000561627	0.00185241	0.00296583
532	0	0	0	0	0	0	0	0	0	0	0
533	0	0	0	0	0	0	0	0	0	0	0
534	0	0	0	0	0	0	0	0	0	0	0
535	0.00431027	0.00431027	0.00431027	0.00431027	0.00431027	0.00431027	0.00431027	0.00597438	0.00917507	0.0137599	0.0138706
536	0.00659601	0.00659601	0.00659601	0.00659601	0.00659601	0.00659601	0.00659601	0.00951934	0.0144187	0.0188885	0.0175374
537	0	0	0	0	0	0	0	0	0	0	0
538	0	0	0	0	0	0	0	0	0	0	0
539	3.33121e-05	3.33121e-05	3.33121e-05	3.33121e-05	3.33121e-05	3.33121e-05	3.33121e-05	3.27493e-05	0.000397231	0.00125927	0.00198149
540	2.22688e-05	2.22688e-05	2.22688e-05	2.22688e-05	2.22688e-05	2.22688e-05	2.22688e-05	2.1651e-05	0.000180634	0.000574606	0.000924232
541	1.14669e-05	1.14669e-05	1.14669e-05	1.14669e-05	1.14669e-05	1.14669e-05	1.14669e-05	1.55406e-05	0.000269146	0.000984469	0.00166159
542	3.83327e-05	3.83327e-05	3.83327e-05	3.83327e-05	3.83327e-05	3.83327e-05	3.83327e-05	5.76936e-05	8.49089e-05	0.000115151	0.000123964
543	0	0	0	0	0	0	0	0	0	0	0
544	3.29188e-05	3.29188e-05	3.29188e-05	3.29188e-05	3.29188e-05	3.29188e-05	3.29188e-05	3.66112e-05	5.65396e-05	9.45977e-05	0.000118338
545	0	0	0	0	0	0	0	0	0	0	0
552	0.01821	0.01821	0.01821	0.01821	0.01821	0.01821	0.01821	0.0270879	0.042895	0.0657104	0.0769494
553	5.00046e-06	5.00046e-06	5.00046e-06	5.00046e-06	5.00046e-06	5.00046e-06	5.00046e-06	2.12236e-05	4.95123e-05	8.01422e-05	9.28133e-05
554	0	0	0	0	0	0	0	0	0	0	0
555	0	0	0	0	0	0	0	0	0	0	0
556	0	0	0	0	0	0	0	0	0	0	0
557	0	0	0	0	0	0	0	0	0	0	0
558	3.58716e-08	3.58716e-08	3.58716e-08	3.58716e-08	3.58716e-08	3.58716e-08	3.58716e-08	4.77256e-07	1.66518e-06	3.57811e-06	4.77698e-06
559	0.0111124	0.0111124	0.0111124	0.0111124	0.0111124	0.0111124	0.0111124	0.0136368	0.0167246	0.0229818	0.0271451
560	1.07432e-05	1.07432e-05	1.07432e-05	1.07432e-05	1.07432e-05	1.07432e-05	1.07432e-05	1.07432e-05	1.32876e-05	3.81103e-05	0.000119749
561	0.00746546	0.00746546	0.00746546	0.00746546	0.00746546	0.00746546	0.00746546	0.0121217	0.0216532	0.0361429	0.0446516
562	6.65246e-05	6.65246e-05	6.65246e-05	6.65246e-05	6.65246e-05	6.65246e-05	6.65246e-05	6.65246e-05	8.22804e-05	0.000336835	0.000682504
563	0	0	0	0	0	0	0	0	0	0	3.14432e-07
572	0	0	0	0	0	0	0	0	0	0	0
573	0.00213314	0.00213314	0.00213314	0.00213314	0.00213314	0.00213314	0.00213314	0.00346777	0.00625256	0.0094926	0.0108764

## Sheet: Cons_man
FPU	1905	1915	1925	1935	1945	1955	1965	1975	1985	1995	2005
2	0	0	0	0	0	0	0	0	0	0	0
3	0	0	0	0	0	0	0	0	0	0	0
4	0	0	0	0	0	0	0	0.00044164	0.000833651	0.00176143	0.00263457
5	3.74014e-08	3.74014e-08	4.55221e-08	9.52762e-08	1.74138e-07	4.69246e-05	0.000394119	0.00106067	0.00147062	0.0017087	0.00155495
6	0	0	0	0	0	0	0	4.08528e-06	7.19076e-06	7.67852e-06	8.35302e-06
7	0.000465947	0.000895404	0.00128411	0.00259188	0.00235894	0.00550331	0.00701867	0.0178279	0.0206884	0.0236423	0.0357241
8	0.00795503	0.0111282	0.0120911	0.022158	0.0250113	0.0482634	0.0652202	0.0969735	0.107274	0.054968	0.054612
9	2.95471e-06	2.95471e-06	3.59624e-06	7.52682e-06	1.37569e-05	2.62761e-05	0.000160969	0.000297099	0.000380074	0.000596801	0.000942605
10	0.0539498	0.0846951	0.0724687	0.102789	0.0900031	0.0835889	0.140897	0.237292	0.285241	0.126142	0.0818858
11	0.0506784	0.0487968	0.0609381	0.072293	0.0464028	0.116715	0.149362	0.200287	0.255628	0.285279	0.263094
12	0.0974077	0.112411	0.102637	0.159459	0.149164	0.139704	0.273407	0.584051	1.08257	0.622711	0.417041
13	0.16068	0.187592	0.220106	0.237073	0.135616	0.334026	0.408683	0.459763	0.408424	0.390762	0.272112
14	0.0215159	0.0247779	0.0233004	0.0379329	0.0321205	0.0602731	0.0779241	0.218192	0.232421	0.124592	0.171395
15	0.0241006	0.0290767	0.0378064	0.0402212	0.0301938	0.0573933	0.0884248	0.151676	0.199797	0.142096	0.145017
16	0.320934	0.381749	0.474015	0.504269	0.395655	0.672949	1.05539	1.55686	1.73759	0.7891	0.658369
17	0.00106595	0.00244012	0.00414819	0.00558359	0.0111919	0.0151138	0.0269772	0.0625354	0.106229	0.094772	0.0882649
18	0.0640247	0.0876944	0.111533	0.13405	0.193959	0.276504	0.404839	0.584443	0.694482	0.812388	0.876509
19	0.0188007	0.0383478	0.0424899	0.0551431	0.101253	0.140766	0.218567	0.362311	0.393366	0.361951	0.329026
20	0	0	0	0	0	0	0	0	0	0.000942506	0.00561322
21	0.00667497	0.0125803	0.0224885	0.0330961	0.038596	0.0779912	0.106998	0.19444	0.328287	0.738439	2.80506
22	0	0.000106072	0.000397483	0.000824164	0.00339502	0.0154101	0.052542	0.161746	0.271139	0.327287	0.330896
23	0	0	0	0	0	0	8.6018e-07	0.000197715	0.0013069	0.00136706	0.00125299
24	0	0	0	0	0	0	8.6018e-07	3.1055e-06	0.000329987	0.000304937	0.000230033
25	0.000156443	0.000328929	0.000539246	0.000794754	0.000963934	0.00179996	0.00238449	0.00432408	0.0104977	0.0102214	0.0122959
26	0	0	0	0	0	0	4.02519e-06	0.00018955	0.000478411	0.00120064	0.00162832
27	0	4.65205e-07	8.9037e-05	0.000240781	0.000314699	0.000766143	0.00206144	0.00602394	0.0136378	0.0285095	0.0316422
28	0.00179033	0.00274138	0.00393644	0.00468717	0.00368701	0.00563293	0.023454	0.0441982	0.0669865	0.151093	0.300633
29	0	0	0	0	0	4.48631e-05	0.00016042	0.000460871	0.000625209	0.000645016	0.000506895
30	0.000303388	0.000455901	0.000674329	0.000938113	0.00114024	0.00186962	0.00304114	0.00551111	0.0063047	0.00559572	0.00554204
31	0	0	0	0	0	0	8.25154e-06	4.22004e-05	2.27167e-05	1.49668e-05	0.000140935
32	0.000321466	0.000429178	0.000552232	0.000716016	0.000871075	0.00111325	0.00162832	0.00252033	0.00324967	0.00368047	0.00318432
33	0.00176743	0.00233368	0.00295355	0.00387557	0.00472251	0.00617548	0.00996874	0.021165	0.0304818	0.0192287	0.0114706
34	0	0	0	0	0	0	0	9.93408e-05	0.00021706	0.000143124	0.000173218
35	0	0	0	0	0	0	0	0	0	3.0988e-06	5.46385e-06
36	0	0	0	0	0	0	0	0	0	0	0
37	0	0	0	0	0	3.88538e-05	0.000183595	0.000622702	0.000942385	0.000659976	0.000524179
38	0.000583829	0.000722343	0.000911375	0.00122486	0.00153483	0.00217053	0.00288588	0.00388981	0.00898955	0.0116402	0.00791126
39	0.0101778	0.0141	0.0209012	0.0262704	0.028989	0.0426332	0.0531383	0.106083	0.118754	0.100537	0.0687464
40	0	0	0	0	0	0	0	0	0	0	0
41	0	0	0	0	0	0	1.68082e-05	6.37385e-05	0.00016064	0.000302523	0.000382332
43	0.00031261	0.000503037	0.000850131	0.00208109	0.00282752	0.00733351	0.00841771	0.0148667	0.0211258	0.0156324	0.0235045
45	9.04263e-06	0	0	0	0	0	3.41804e-05	0.000573958	0.00124095	0.00182144	0.00394407
46	4.24799e-06	0	0	0	0	0	0	7.36694e-05	0.000242223	0.000681185	0.000932955
47	0.000211383	0.000371179	0.000618986	0.00077941	0.00288745	0.0052098	0.0116598	0.0210865	0.027564	0.0274819	0.0298163
50	0	0	0	0	0	0	0	0	0	0.000175181	0.000491244
51	0.000329316	0.000380367	0.000547926	0.000724049	0.000722268	0.00122326	0.00488716	0.00844846	0.0120202	0.0196747	0.0281314
55	0	0	0	0	0	0	0	0	0	0	0
56	0	0	0	0	0	0	0	0	0	0	0
57	0	0	0	0	0	0	0	0	0	0	0
58	0	0	0	0	0	0	0	0	0	0	0
59	0	0	0	0	0	0	0	0	0	0	0
60	0	0	0	0	0	0	0	0	0	0	0
61	0	0	0	0	0	0	0	0	0	0	0
62	0	0	0	0	0	0	0	0	0	0	0
63	0	0	0	0	0	0	0	0	0	0	0
64	0	0	0	0	0	0	0	0	0	0	0
65	0	0	0	0	0	0	0	0	0	0	0
66	0	0	0	0	0	0	0	0	0	0	0
67	0	0	0	0	0	0	0	0	0	0	0
68	0	0	0	0	0	0	0	0	0	0	0
69	0	0	0	0	0	0	0	0	0	0	0
70	0	0	0	0	0	0	0	0	0	0	0
71	0	0	0	0	0	0	0	0	0	0	0
72	0	0	0	0	0	0	0	0	0	0	0
73	0	0	0	0	0	0	0	0	0	0	0
74	0	0	0	0	0	0	0	0	0	0	0
75	0	0	0	0	0	0	0	0	0	0	0
76	0	0	0	0	0	0	0	0	0	0	0
77	0	0	0	0	0	0	0	0	0	0	0
78	0	0	0	0	0	0	0	0	0	0	0
79	0	0	0	0	0	0	0	2.59209e-06	7.7608e-06	7.63994e-06	8.31104e-06
80	0	0	0	0	0	0	0	0	0	0	0
81	0	0	0	0	0	0	0	0	0	0.0017192	0.00285984
82	5.60993e-05	5.60993e-05	0.000138016	0.000637944	0.00138628	0.00371448	0.00707431	0.00562032	0.00599111	0.00807415	0.0102183
83	0	0	0	0	0	0	0	0	0	0.00014489	0.000232879
84	0	0	0	0	0	0	0	6.75106e-06	1.20646e-05	1.09969e-05	1.19629e-05
85	0	0	0	0	0	7.77029e-07	3.63916e-05	0.000266223	0.000712963	0.00111737	0.00102984
86	0	0	0	0	0	0	0	1.348e-07	1.56392e-06	2.90273e-06	2.61646e-06
87	0.000563224	0.000637488	0.00075501	0.000942514	0.00144815	0.00232347	0.00464637	0.00700047	0.00899173	0.00967071	0.00999966
88	6.56104e-08	0	3.35081e-06	6.3128e-05	0.000153298	0.00049874	0.000665557	0.00172156	0.00203331	0.00139846	0.00271813
89	0	0	0	0	0	0	0	0	0	0	0
90	0	0	0	0	0	0	0	0	0	0	0
91	3.97292e-07	3.97292e-07	4.57123e-07	8.18838e-07	1.2833e-06	2.43748e-06	9.74192e-06	9.50237e-05	0.000183261	0.000127083	0.000156412
92	0	0	0	0	0	0	0	0	0	0	0
93	6.95368e-06	6.95368e-06	8.00087e-06	1.43319e-05	2.24612e-05	4.26599e-05	8.00115e-05	0.000206976	0.000258922	0.000303134	0.000324231
94	0.000114672	7.25414e-05	8.34657e-05	0.000149511	0.000234319	0.000402963	0.000372444	0.000310828	0.0013592	0.00126407	0.0013358
95	0.0812979	0.0959187	0.113322	0.140825	0.215795	0.339944	0.633626	0.851746	0.962325	0.751838	0.341048
96	0.0891927	0.10145	0.12018	0.14953	0.229697	0.36778	0.69993	0.898797	0.817295	0.858994	0.333537
97	0	0	0	0	0	0	0	0	0	0	0
98	0.000984189	0.00079509	0.000875695	0.0010526	0.00152732	0.00216222	0.00468618	0.00727387	0.00651437	0.00475573	0.00242931
99	0.0040588	0.00436676	0.00319203	0.00419482	0.00266504	0.00423062	0.0050054	0.0100645	0.0115355	0.0075115	0.0125334
100	0	0	0	0	0	0	0	0	0	0	0
101	0.0276741	0.0350097	0.0277378	0.0347896	0.0242326	0.0448743	0.102585	0.250831	0.290523	0.203172	0.194823
102	0.00319385	0.00359406	0.00425154	0.00538438	0.00827966	0.0134013	0.0263729	0.0298969	0.0295586	0.0349324	0.0327672
103	0.13694	0.154653	0.183229	0.228813	0.351657	0.565092	1.09045	1.31579	1.14872	0.80077	0.328426
104	0	0	0	0	0	0	0	0	0	0	0
105	0	0	0	0	0	0	0	7.79221e-07	3.89107e-06	5.29745e-06	1.70129e-05
106	8.52753e-07	8.52753e-07	1.0379e-06	2.1723e-06	3.97034e-06	7.58348e-06	3.35524e-05	5.64739e-05	0.000212273	0.000747538	0.00183383
107	0.00681856	0.00548648	0.00689116	0.00809766	0.00503589	0.00963557	0.0138623	0.025259	0.0307213	0.00971879	0.0117892
108	0.015209	0.0188234	0.0156507	0.0228214	0.0244782	0.0458121	0.0926127	0.159243	0.21111	0.0823333	0.100922
109	0.0490948	0.0362717	0.0398926	0.0425249	0.0238216	0.0615069	0.0897913	0.109457	0.0919015	0.104179	0.0657524
110	0.0173494	0.017839	0.021006	0.0233262	0.0139324	0.034658	0.0439324	0.0506856	0.0491118	0.0735172	0.118701
111	1.99591e-05	7.77167e-06	7.56411e-05	0.000327344	0.000670044	0.00137582	0.00180404	0.00126044	0.00174848	0.00125562	0.00184435
112	0.240681	0.271729	0.321297	0.372492	0.258248	0.606768	0.783838	0.788394	0.599786	0.603507	1.00708
113	0	0	0	0	0	0	0	0	0	0	0
114	0.244907	0.281897	0.336738	0.381023	0.238665	0.592499	0.773891	0.918354	0.807188	0.889168	1.32346
115	0.0522371	0.0610967	0.0753213	0.0842646	0.0655896	0.145845	0.231294	0.393051	0.447072	0.412956	0.519263
116	0	0	0	0	0	0	0	0	0	0	0
117	0	0	0	0	0.00010032	0.000512225	0.00086158	0.00289911	0.00417815	0.00344178	0.00566047
118	0.205214	0.234556	0.280097	0.314995	0.193585	0.444807	0.506315	0.616548	0.592126	0.563561	0.521759
119	0	0	0	0	0	2.01866e-05	8.31617e-05	0.000152054	0.000217655	9.25762e-05	2.73188e-05
120	3.98844e-05	5.40575e-05	6.34696e-05	7.02882e-05	8.51875e-05	0.000117002	0.00016129	0.00030999	0.000446572	0.000725045	0.000557876
121	0.0683687	0.0880322	0.11025	0.126523	0.0793625	0.194234	0.263597	0.304258	0.267678	0.289063	0.274297
122	0.000553353	0.000729891	0.00188521	0.00606631	0.00978374	0.0230243	0.0311783	0.0663163	0.0790783	0.0478723	0.0541824
123	0.343516	0.412191	0.483014	0.541342	0.333424	0.83975	1.07699	1.31706	1.31261	1.37958	1.23615
124	6.19115e-05	0	0	0	0	0	1.40113e-05	9.79961e-05	0.000156203	0.000103839	0.000263354
125	0	0	0	0	0	0	0	0	0	0	0
126	0.00236659	0.00689243	0.00994582	0.0120537	0.0203639	0.0298114	0.0462362	0.0810637	0.106582	0.12055	0.133462
127	0	0	0	0	0	0	0	5.56996e-07	3.69377e-06	1.96648e-06	4.21969e-07
128	0.000304525	0.000687594	0.000867369	0.00189784	0.00307942	0.00637957	0.00612055	0.00444413	0.00412061	0.00267529	0.00316066
129	0	0	0	0	0.000197486	0.00105917	0.0012955	0.00363725	0.00448676	0.00485222	0.0076591
130	0	0	0	0	0	0	0	0	0	0	0
[truncated: 426 more rows]

## Sheet: Shortage
FPU	1905	1915	1925	1935	1945	1955	1965	1975	1985	1995	2005
2
[truncated: 547 more rows]

[truncated: 1 more sheets: Stress]
